# Supplementary material for: Imaging Genetic Based Mediation Analysis for Human Cognition
Source: Front Neurosci. 2022 Apr 28;16:824069. doi: 10.3389/fnins.2022.824069 (PMC9097855; doi:10.3389/fnins.2022.824069)
Supplement: Supplementary file 3 [file Table_3.XLSX]

## Sheet: PicVocab
SNP	Direct Effect	P-value of DE	Indirect effect	p-value of beta_k	p-value of alpha_k	p-value of beta_l	p-value of alpha_l	Percentage of Global effect explained by connectome
rs12406	-6.51375	8.62627e-05	0.606022	2.17711e-05	0.0926023	NA	NA	8.51182
rs147112772	-14.7801	0.000120428	1.96056	3.48292e-05	0.0163286	NA	NA	11.7113
rs77118601	-15.4826	0.000161233	1.37562	4.94112e-05	0.10696	NA	NA	8.15995
rs11572769	-15.2947	0.000165391	1.11882	5.47011e-05	0.190044	NA	NA	6.81648
rs145895419	-15.2746	0.000226261	2.35895	1.48688e-05	0.58138	3.64184e-05	0.0693479	13.3777
rs142785482	-23.9125	0.000275117	2.3317	1.31101e-05	0.112309	NA	NA	8.88465
rs76857940	-23.9125	0.000275117	2.3317	1.31101e-05	0.112309	NA	NA	8.88465
rs145375371	-14.161	0.000289561	2.42918	2.96024e-07	0.478404	3.01839e-05	0.0820901	14.6422
rs78690986	-13.7348	0.000293601	1.58859	1.46718e-06	0.0889453	NA	NA	10.3671
rs74719686	-23.5387	0.000338353	2.4951	8.33845e-06	0.0962067	NA	NA	9.58409
imm_7_27122997	-23.5115	0.000341231	2.44474	9.31216e-06	0.101129	NA	NA	9.41871
rs77722039	-23.481	0.000342526	2.43358	9.12261e-06	0.102227	NA	NA	9.39076
rs117301226	-23.481	0.000342526	2.43358	9.12261e-06	0.102227	NA	NA	9.39076
rs193161514	-23.481	0.000342526	2.43358	9.12261e-06	0.102227	NA	NA	9.39076
rs142620930	-23.481	0.000342526	2.43358	9.12261e-06	0.102227	NA	NA	9.39076
rs77827395	-23.481	0.000342526	2.43358	9.12261e-06	0.102227	NA	NA	9.39076
rs140876557	-23.481	0.000342526	2.43358	9.12261e-06	0.102227	NA	NA	9.39076
rs76603965	-23.481	0.000342526	2.43358	9.12261e-06	0.102227	NA	NA	9.39076
rs117287547	-23.481	0.000342526	2.43358	9.12261e-06	0.102227	NA	NA	9.39076
rs75310549	-23.481	0.000342526	2.43358	9.12261e-06	0.102227	NA	NA	9.39076
rs76896572	-23.481	0.000342526	2.43358	9.12261e-06	0.102227	NA	NA	9.39076
rs75843035	-23.481	0.000342526	2.43358	9.12261e-06	0.102227	NA	NA	9.39076
rs143433750	-23.481	0.000342526	2.43358	9.12261e-06	0.102227	NA	NA	9.39076
rs80279881	-23.481	0.000342526	2.43358	9.12261e-06	0.102227	NA	NA	9.39076
rs141106660	-23.481	0.000342526	2.43358	9.12261e-06	0.102227	NA	NA	9.39076
rs148233967	-23.481	0.000342526	2.43358	9.12261e-06	0.102227	NA	NA	9.39076
rs117084549	-23.481	0.000342526	2.43358	9.12261e-06	0.102227	NA	NA	9.39076
4:190588703-A-G	-23.481	0.000342526	2.43358	9.12261e-06	0.102227	NA	NA	9.39076
rs146284666	-23.481	0.000342526	2.43358	9.12261e-06	0.102227	NA	NA	9.39076
rs74456178	-23.481	0.000342526	2.43358	9.12261e-06	0.102227	NA	NA	9.39076
rs184590462	-23.481	0.000342526	2.43358	9.12261e-06	0.102227	NA	NA	9.39076
rs150542323	-23.481	0.000342526	2.43358	9.12261e-06	0.102227	NA	NA	9.39076
rs117805110	-23.481	0.000342526	2.43358	9.12261e-06	0.102227	NA	NA	9.39076
rs149088883	-23.481	0.000342526	2.43358	9.12261e-06	0.102227	NA	NA	9.39076
rs147971725	-23.481	0.000342526	2.43358	9.12261e-06	0.102227	NA	NA	9.39076
rs80165219	-23.481	0.000342526	2.43358	9.12261e-06	0.102227	NA	NA	9.39076
rs186627845	-23.481	0.000342526	2.43358	9.12261e-06	0.102227	NA	NA	9.39076
rs76254738	-23.481	0.000342526	2.43358	9.12261e-06	0.102227	NA	NA	9.39076
rs145463240	-23.481	0.000342526	2.43358	9.12261e-06	0.102227	NA	NA	9.39076
rs77534994	-23.481	0.000342526	2.43358	9.12261e-06	0.102227	NA	NA	9.39076
rs141365191	-23.481	0.000342526	2.43358	9.12261e-06	0.102227	NA	NA	9.39076
rs150458921	-23.481	0.000342526	2.43358	9.12261e-06	0.102227	NA	NA	9.39076
rs144440183	-23.481	0.000342526	2.43358	9.12261e-06	0.102227	NA	NA	9.39076
rs144058874	-23.481	0.000342526	2.43358	9.12261e-06	0.102227	NA	NA	9.39076
rs116946661	-23.481	0.000342526	2.43358	9.12261e-06	0.102227	NA	NA	9.39076
rs139175453	-23.481	0.000342526	2.43358	9.12261e-06	0.102227	NA	NA	9.39076
rs76163049	-23.481	0.000342526	2.43358	9.12261e-06	0.102227	NA	NA	9.39076
exm1003094	-23.481	0.000342526	2.43358	9.12261e-06	0.102227	NA	NA	9.39076
rs76619991	-23.481	0.000342526	2.43358	9.12261e-06	0.102227	NA	NA	9.39076
rs144023440	-23.481	0.000342526	2.43358	9.12261e-06	0.102227	NA	NA	9.39076
rs118094984	-23.481	0.000342526	2.43358	9.12261e-06	0.102227	NA	NA	9.39076
rs74649765	-23.481	0.000342526	2.43358	9.12261e-06	0.102227	NA	NA	9.39076
rs75318070	-23.481	0.000342526	2.43358	9.12261e-06	0.102227	NA	NA	9.39076
exm1292680	-23.481	0.000342526	2.43358	9.12261e-06	0.102227	NA	NA	9.39076
rs78133589	-23.481	0.000342526	2.43358	9.12261e-06	0.102227	NA	NA	9.39076
rs150385030	-23.481	0.000342526	2.43358	9.12261e-06	0.102227	NA	NA	9.39076
rs76215719	-23.481	0.000342526	2.43358	9.12261e-06	0.102227	NA	NA	9.39076
rs3746827	-23.481	0.000342526	2.43358	9.12261e-06	0.102227	NA	NA	9.39076
rs80251128	-23.481	0.000342526	2.43358	9.12261e-06	0.102227	NA	NA	9.39076
rs2267246	-23.481	0.000342526	2.43358	9.12261e-06	0.102227	NA	NA	9.39076
rs5756449	-23.481	0.000342526	2.43358	9.12261e-06	0.102227	NA	NA	9.39076
rs76644519	-23.481	0.000342526	2.43358	9.12261e-06	0.102227	NA	NA	9.39076
rs142058130	-23.481	0.000342526	2.43358	9.12261e-06	0.102227	NA	NA	9.39076
rs146291432	-23.4876	0.000348941	2.44342	8.54293e-06	0.102921	NA	NA	9.42277
rs75632834	-23.4569	0.000349886	2.39439	9.35732e-06	0.108083	NA	NA	9.26218
rs116993028	-23.4649	0.000351625	2.43281	9.37708e-06	0.10277	NA	NA	9.39394
rs76666507	-23.467	0.000353477	2.40986	8.22005e-06	0.108381	NA	NA	9.31282
rs181825019	-14.8151	0.00037438	1.91012	2.61455e-07	0.0805199	NA	NA	11.4206
rs78067667	-12.7549	0.000524463	1.49357	1.76628e-06	0.0963379	NA	NA	10.4823
rs9567748	-13.3733	0.000605416	1.83699	7.30585e-08	0.0860824	NA	NA	12.0773
rs117327466	-16.1527	0.000711912	1.65914	2.11012e-05	0.111837	NA	NA	9.31481
rs79277499	-12.7295	0.000735442	1.79604	4.8855e-05	0.0225797	NA	NA	12.3647
psy_rs2720263	-12.3174	0.000836489	1.76024	4.51557e-05	0.0230826	NA	NA	12.5038
rs77574091	-11.0074	0.000861534	1.43593	3.69403e-07	0.0938721	NA	NA	11.5398
rs10228037	-8.03631	0.000906261	1.151	1.09734e-07	0.0802568	NA	NA	12.5281
rs75067820	-29.7267	0.00109322	5.85478	2.70117e-07	0.519899	8.34103e-06	0.0765907	16.4546
rs145323132	-18.1535	0.00109991	2.49807	1.59562e-07	0.0929072	NA	NA	12.0963
rs12437875	-13.107	0.00113288	1.25578	4.97576e-05	0.134411	NA	NA	8.74331
rs116881351	-17.125	0.00116961	1.70968	3.00485e-05	0.130285	NA	NA	9.0773
rs183658659	-17.6562	0.00139221	1.82329	2.98342e-05	0.126079	NA	NA	9.36004
rs199516225	-12.2301	0.00139233	1.23175	2.74795e-05	0.135315	NA	NA	9.1499
rs78742937	-17.5569	0.00142812	1.76586	3.08475e-05	0.133843	NA	NA	9.13876
rs145805980	-17.5569	0.00142812	1.76586	3.08475e-05	0.133843	NA	NA	9.13876
rs180680955	-17.5569	0.00142812	1.76586	3.08475e-05	0.133843	NA	NA	9.13876
rs78019970	-17.5569	0.00142812	1.76586	3.08475e-05	0.133843	NA	NA	9.13876
rs79328496	-17.5569	0.00142812	1.76586	3.08475e-05	0.133843	NA	NA	9.13876
rs117047765	-17.5569	0.00142812	1.76586	3.08475e-05	0.133843	NA	NA	9.13876
rs12583260	-13.2609	0.00154563	2.38219	3.83792e-05	0.691403	1.15366e-05	0.0627991	15.2284
rs117177087	-13.17	0.00158368	2.32015	3.94353e-05	0.680689	1.13779e-05	0.0704668	14.9783
rs144036672	-28.7975	0.00166105	5.85939	2.07154e-07	0.459923	7.9419e-06	0.0996121	16.9069
rs75311917	-17.3287	0.00170618	1.98466	5.54034e-06	0.122772	NA	NA	10.2761
8:32758332-C-T	-28.8074	0.00171397	5.8744	2.05421e-07	0.450883	8.58595e-06	0.105475	16.938
rs77249119	-10.7189	0.00171404	1.07807	3.4687e-05	0.13804	NA	NA	9.1385
rs184061432	-28.7581	0.00171529	5.78139	2.14893e-07	0.474685	8.38916e-06	0.101673	16.7385
rs76728447	-12.8766	0.00173723	2.27809	4.00765e-05	0.606642	2.03551e-05	0.0803297	15.0323
rs145111001	-12.9211	0.00178234	2.31364	3.90574e-05	0.615992	2.07846e-05	0.0739999	15.1866
rs139901312	-28.6485	0.00179363	5.56053	2.35053e-07	0.599631	8.48995e-06	0.077905	16.2546
3:48683015-GA	-28.3452	0.00185891	5.3956	3.80099e-07	0.599873	7.65426e-06	0.0868143	15.9913
rs192779211	-28.4165	0.00189158	5.51011	3.57545e-07	0.628424	7.30736e-06	0.0720432	16.2412
rs148734707	-28.4623	0.00190049	5.49819	4.77662e-07	0.6368	7.23408e-06	0.0717435	16.1899
rs118141153	-19.5364	0.00195434	2.18231	1.2483e-05	0.123242	NA	NA	10.048
JHU_8.128619530	-12.8118	0.00197715	2.21927	4.03473e-05	0.678716	2.06812e-05	0.075655	14.7646
rs78193105	-19.5063	0.00198983	2.13464	1.21742e-05	0.13166	NA	NA	9.86389
rs76255720	-19.5073	0.00201758	2.13564	1.2446e-05	0.132112	NA	NA	9.8676
rs79286480	-28.0911	0.0020515	4.86434	4.0783e-07	0.589794	1.13945e-05	0.13167	14.7604
rs185478723	-28.0911	0.0020515	4.86434	4.0783e-07	0.589794	1.13945e-05	0.13167	14.7604
rs190672052	-28.0911	0.0020515	4.86434	4.0783e-07	0.589794	1.13945e-05	0.13167	14.7604
rs189947473	-28.1748	0.00205569	5.66481	2.18116e-07	0.830411	9.44463e-06	0.0306947	16.7402
rs73971620	-28.0289	0.00218327	6.03631	3.04254e-07	0.564651	5.10753e-06	0.0600274	17.7199
JHU_5.170937343	-14.0886	0.00223662	3.05179	1.3686e-07	0.527497	6.19566e-06	0.0706546	17.8047
rs140367236	-28.0019	0.00224001	6.12285	3.55632e-07	0.529882	8.11775e-06	0.057147	17.9426
rs138014894	-28.0061	0.00232168	5.55533	4.19376e-07	0.636459	6.07022e-06	0.0717435	16.5527
12:117977588-C-T	-28.0061	0.00232168	5.55533	4.19376e-07	0.636459	6.07022e-06	0.0717435	16.5527
rs78779956	-28.0652	0.00233025	5.9297	1.17403e-07	0.519178	6.18e-06	0.0823916	17.4429
rs78174109	-27.9547	0.00238839	5.92929	2.96682e-07	0.418091	7.62852e-06	0.116373	17.4988
rs117190498	-27.9254	0.00241122	5.47214	4.30057e-07	0.63884	6.05134e-06	0.0773999	16.3849
rs184384228	-27.832	0.00241676	5.88478	3.04828e-07	0.694558	7.40953e-06	0.0419555	17.4536
rs186100104	-27.5839	0.0024316	5.11807	4.15214e-07	0.609444	6.25775e-06	0.112013	15.6506
rs139634219	-27.6478	0.00243255	5.42209	3.55051e-07	0.593667	6.4707e-06	0.0893575	16.3959
rs75535700	-27.7078	0.00244128	5.71551	2.98058e-07	0.54739	7.56605e-06	0.0795452	17.1004
rs140696325	-27.7006	0.00244882	5.82102	3.25176e-07	0.570882	8.05565e-06	0.0662397	17.3649
JHU_12.104876124	-27.7999	0.00245557	5.83454	4.29051e-07	0.508733	7.86208e-06	0.0848516	17.3469
rs184593433	-27.859	0.00247696	5.53305	3.85691e-07	0.618726	7.00929e-06	0.0768764	16.5699
rs140689853	-27.8141	0.00247905	5.51844	3.91325e-07	0.623581	6.79358e-06	0.0758654	16.5557
rs146924899	-27.8141	0.00247905	5.51844	3.91325e-07	0.623581	6.79358e-06	0.0758654	16.5557
JHU_2.242176399	-27.3586	0.00248628	6.12462	3.66925e-07	0.619627	1.16461e-05	0.0365988	18.2916
rs138751210	-27.8853	0.00250244	5.83604	1.14746e-07	0.522493	6.18373e-06	0.0883463	17.3067
JHU_6.31520352	-27.8853	0.00250244	5.83604	1.14746e-07	0.522493	6.18373e-06	0.0883463	17.3067
rs183685902	-27.7922	0.00250638	5.47135	4.00737e-07	0.665137	6.91292e-06	0.0693239	16.4485
rs79925682	-27.7434	0.00251028	5.87052	2.74321e-07	0.524256	7.22853e-06	0.0769503	17.4646
rs185940310	-27.7434	0.00251028	5.87052	2.74321e-07	0.524256	7.22853e-06	0.0769503	17.4646
rs117574481	-27.8716	0.00251526	5.47695	3.70485e-07	0.638947	6.78368e-06	0.0783435	16.4233
rs144809614	-27.6848	0.00253209	5.8057	2.85913e-07	0.514318	7.60114e-06	0.0840722	17.3354
rs78510539	-27.6848	0.00253209	5.8057	2.85913e-07	0.514318	7.60114e-06	0.0840722	17.3354
rs143078323	-27.6848	0.00253209	5.8057	2.85913e-07	0.514318	7.60114e-06	0.0840722	17.3354
rs189512480	-27.6848	0.00253209	5.8057	2.85913e-07	0.514318	7.60114e-06	0.0840722	17.3354
rs151188154	-27.5426	0.00254345	5.4011	4.02988e-07	0.617965	6.85411e-06	0.0833186	16.395
rs79206033	-27.709	0.00254503	5.71006	3.22594e-07	0.647397	6.17366e-06	0.0604766	17.0862
rs148527144	-27.7647	0.00254855	5.81554	3.12592e-07	0.646869	6.00043e-06	0.0560957	17.3184
rs80354985	-14.3638	0.00255119	1.51342	4.01626e-05	0.133564	NA	NA	9.53204
rs140812674	-27.6085	0.00255174	5.73038	3.03561e-07	0.566603	7.56457e-06	0.0733424	17.1883
rs147173531	-27.829	0.00255956	6.00961	5.75229e-07	0.632422	5.70291e-06	0.0551425	17.7596
rs186141507	-27.7032	0.00256356	5.8312	2.76951e-07	0.525789	7.86608e-06	0.0801711	17.3887
exm1430074	-27.8015	0.00256396	5.87762	2.99128e-07	0.508583	7.63701e-06	0.0856411	17.4518
rs147807542	-27.7157	0.00257816	5.84084	2.84733e-07	0.539488	7.30899e-06	0.0755196	17.406
rs140749677	-27.6813	0.00258406	5.80097	2.82975e-07	0.494803	7.89726e-06	0.0924113	17.3255
rs190003064	-27.6551	0.00258507	5.85318	2.75722e-07	0.480365	7.80271e-06	0.0923167	17.4678
rs149091338	-27.7691	0.00259102	5.47443	3.82178e-07	0.643979	7.25317e-06	0.0750999	16.4676
exm1822150	-27.6364	0.0026028	5.75868	2.97101e-07	0.562718	7.27371e-06	0.0739749	17.2441
rs75455155	-27.6364	0.0026028	5.75868	2.97101e-07	0.562718	7.27371e-06	0.0739749	17.2441
rs148032509	-27.6166	0.00260574	5.7072	2.84685e-07	0.587415	8.01477e-06	0.0719036	17.1265
rs150153078	-27.6151	0.0026275	5.74425	2.9097e-07	0.538346	7.55152e-06	0.081684	17.2193
rs150043005	-27.6151	0.0026275	5.74425	2.9097e-07	0.538346	7.55152e-06	0.081684	17.2193
rs188283753	-27.4377	0.00262908	5.72376	3.09424e-07	0.55082	7.80691e-06	0.0764605	17.2603
rs143525760	-27.5925	0.00263504	5.63819	3.01618e-07	0.570503	7.50529e-06	0.0800386	16.9668
rs117776875	-27.5756	0.00264484	5.529	3.12116e-07	0.585695	8.13855e-06	0.0830115	16.7016
rs115126834	-12.3765	0.002648	2.99088	3.00741e-08	0.477951	6.79428e-07	0.0802666	19.4625
rs148804146	-27.6774	0.002655	5.77248	2.26728e-07	0.528783	7.88582e-06	0.0858086	17.2571
rs142428240	-27.599	0.00266193	5.68596	2.80007e-07	0.538869	7.57185e-06	0.08666	17.0827
rs146980592	-27.5692	0.00266257	5.739	3.19771e-07	0.55894	7.86384e-06	0.0754212	17.23
rs139378737	-13.815	0.00267307	2.87841	2.58163e-07	0.504819	7.92103e-06	0.0940274	17.2428
rs192866198	-27.571	0.00269544	5.73418	3.07936e-07	0.577977	7.05889e-06	0.0720744	17.2171
rs117771000	-27.5491	0.00270677	5.62	2.94928e-07	0.556003	7.63725e-06	0.0861142	16.9435
rs145684738	-27.5346	0.00271789	5.6548	3.04446e-07	0.584125	7.31157e-06	0.075843	17.038
rs16836975	-27.5346	0.00271789	5.6548	3.04446e-07	0.584125	7.31157e-06	0.075843	17.038
rs74450652	-27.4904	0.00272423	5.63062	3.15908e-07	0.5514	7.87538e-06	0.085939	17.0001
rs150391745	-27.5486	0.00272598	5.60542	3.31593e-07	0.64299	7.52765e-06	0.0657591	16.9072
rs117005966	-27.6351	0.00272601	5.84187	2.23207e-07	0.507313	5.77871e-06	0.0901325	17.4504
rs186915205	-27.4785	0.00272777	5.69813	3.09355e-07	0.548199	7.81392e-06	0.0811687	17.1751
rs188977214	-27.7245	0.00273138	5.70697	3.82812e-07	0.5252	8.5981e-06	0.0955476	17.0707
rs186310727	-27.5212	0.00273213	5.54313	3.02891e-07	0.561761	7.8621e-06	0.0899133	16.7647
exm809000	-27.4377	0.00273225	5.61594	3.03539e-07	0.504863	7.60237e-06	0.103071	16.9904
rs144967211	-27.4889	0.00273596	5.58331	3.06108e-07	0.58208	7.63967e-06	0.0805333	16.8822
JHU_1.27036127	-27.26	0.00274076	5.44246	3.38243e-07	0.63722	8.2271e-06	0.0727706	16.6423
rs147153904	-27.5474	0.00274546	5.67627	2.44619e-07	0.547737	7.30043e-06	0.0851709	17.085
rs145102287	-27.4858	0.00274749	5.53685	3.09874e-07	0.60636	7.53152e-06	0.0775714	16.7669
rs11190094	-27.5239	0.00275131	5.6532	2.96226e-07	0.567856	7.23827e-06	0.0806333	17.0395
rs75330959	-13.7667	0.00275601	2.77228	3.16889e-07	0.57554	7.60444e-06	0.0878543	16.7621
rs77101369	-27.5143	0.00275631	5.61003	3.02245e-07	0.577601	7.27836e-06	0.0812422	16.9363
rs148555349	-27.3625	0.00275674	5.68312	3.09605e-07	0.584395	7.90277e-06	0.0708701	17.1978
rs78153489	-27.502	0.00276023	5.51884	2.97904e-07	0.551732	8.07107e-06	0.0954034	16.7132
rs74918264	-27.4607	0.00276038	5.55175	3.22257e-07	0.542388	7.90713e-06	0.0951211	16.8171
rs79033828	-27.4529	0.00276692	5.54027	2.82804e-07	0.633775	5.39203e-06	0.0753645	16.7922
rs77836279	-27.4678	0.00277139	5.5967	3.01849e-07	0.543339	7.71124e-06	0.091804	16.9266
rs184326825	-27.4575	0.00277673	5.57469	3.06163e-07	0.586933	7.65173e-06	0.0799462	16.8766
rs193202904	-27.4575	0.00277673	5.57469	3.06163e-07	0.586933	7.65173e-06	0.0799462	16.8766
rs143141016	-27.4588	0.00277862	5.53458	2.98714e-07	0.596969	7.27199e-06	0.0838543	16.7748
rs182531614	-27.4723	0.00277904	5.65375	3.06631e-07	0.544369	7.79886e-06	0.0865921	17.0674
rs12235938	-27.4791	0.00278211	5.56247	2.97064e-07	0.551149	7.79202e-06	0.0924261	16.8348
rs80218297	-27.4733	0.00278315	5.52292	3.05443e-07	0.563492	7.86727e-06	0.0910286	16.738
rs79646420	-27.5566	0.00278488	5.6872	2.9992e-07	0.600506	7.60516e-06	0.0714295	17.1076
rs146361802	-27.4525	0.00278515	5.65204	3.10278e-07	0.567069	7.8248e-06	0.0794917	17.0733
rs187863221	-27.4682	0.00278716	5.54278	3.28249e-07	0.504877	8.36784e-06	0.109774	16.7907
rs137990383	-27.4954	0.00278834	5.71623	3.08422e-07	0.553463	8.07076e-06	0.080124	17.2116
rs140984272	-27.4648	0.00279267	5.54634	3.05585e-07	0.56935	7.75459e-06	0.0874639	16.8014
rs148417898	-27.5337	0.00279299	5.56479	3.19929e-07	0.551773	8.21924e-06	0.0933306	16.8128
rs141744119	-27.3829	0.00279731	5.50878	2.8801e-07	0.621357	7.71546e-06	0.0752978	16.7483
rs189295971	-27.4101	0.00279743	5.44823	3.08766e-07	0.576374	7.79713e-06	0.0921075	16.581
rs75104225	-27.4816	0.00279809	5.61356	3.04425e-07	0.577289	7.03988e-06	0.0814398	16.9618
rs190521328	-27.466	0.00279908	5.56565	2.94157e-07	0.546924	7.7393e-06	0.0940812	16.8494
rs117483918	-27.466	0.00279908	5.56565	2.94157e-07	0.546924	7.7393e-06	0.0940812	16.8494
rs146169845	-27.466	0.00279908	5.56565	2.94157e-07	0.546924	7.7393e-06	0.0940812	16.8494
rs143992028	-27.466	0.00279908	5.56565	2.94157e-07	0.546924	7.7393e-06	0.0940812	16.8494
rs141940208	-27.4684	0.00280149	5.5608	3.02452e-07	0.567315	7.74216e-06	0.0872399	16.836
rs185781921	-27.4684	0.00280149	5.5608	3.02452e-07	0.567315	7.74216e-06	0.0872399	16.836
rs77556256	-27.4132	0.00280292	5.54351	3.04068e-07	0.533473	7.6073e-06	0.0996891	16.8206
rs149745044	-27.4663	0.00281012	5.34578	4.22136e-07	0.58663	1.05575e-05	0.091275	16.2921
rs147832263	-27.0338	0.00281039	5.14743	3.13051e-07	0.519636	7.57467e-06	0.138167	15.9951
rs117709941	-14.1757	0.00281285	1.80866	1.44753e-06	0.122734	NA	NA	11.3152
rs74960339	-27.4564	0.0028142	5.55004	3.02424e-07	0.565246	7.79075e-06	0.0887325	16.815
rs191569446	-27.4632	0.00281498	5.59344	3.00482e-07	0.569717	7.52314e-06	0.0842218	16.9208
exm2216470	-13.7316	0.00281498	2.79672	3.00482e-07	0.569717	7.52314e-06	0.0842218	16.9208
rs182870455	-27.4962	0.00281565	5.6275	2.83209e-07	0.543076	7.7438e-06	0.0911699	16.9893
exm2178888	-13.7151	0.00281711	2.78143	3.05766e-07	0.585524	7.69026e-06	0.0813653	16.8607
rs188669982	-13.7383	0.00281798	2.77355	3.22499e-07	0.597909	7.3415e-06	0.081032	16.7973
12:23759454-G-A	-27.4712	0.00281824	5.53515	3.44253e-07	0.551348	8.57462e-06	0.0937922	16.77
rs117489904	-27.4419	0.00281913	5.62307	3.06858e-07	0.538831	7.68624e-06	0.0917238	17.0061
rs189133409	-27.4419	0.00281913	5.62307	3.06858e-07	0.538831	7.68624e-06	0.0917238	17.0061
rs76805657	-27.4561	0.00281953	5.58519	3.04257e-07	0.573594	7.54569e-06	0.0837544	16.9037
rs17026221	-13.7105	0.0028198	2.77481	2.94917e-07	0.573007	7.50368e-06	0.0858714	16.832
rs77452854	-13.7105	0.0028198	2.77481	2.94917e-07	0.573007	7.50368e-06	0.0858714	16.832
rs116895211	-13.7105	0.0028198	2.77481	2.94917e-07	0.573007	7.50368e-06	0.0858714	16.832
rs190094931	-13.7105	0.0028198	2.77481	2.94917e-07	0.573007	7.50368e-06	0.0858714	16.832
rs78121531	-13.7105	0.0028198	2.77481	2.94917e-07	0.573007	7.50368e-06	0.0858714	16.832
rs76751615	-13.7105	0.0028198	2.77481	2.94917e-07	0.573007	7.50368e-06	0.0858714	16.832
rs79304653	-13.7105	0.0028198	2.77481	2.94917e-07	0.573007	7.50368e-06	0.0858714	16.832
rs118070069	-13.7105	0.0028198	2.77481	2.94917e-07	0.573007	7.50368e-06	0.0858714	16.832
rs117929532	-13.7105	0.0028198	2.77481	2.94917e-07	0.573007	7.50368e-06	0.0858714	16.832
rs117935213	-13.7105	0.0028198	2.77481	2.94917e-07	0.573007	7.50368e-06	0.0858714	16.832
rs76720238	-13.7105	0.0028198	2.77481	2.94917e-07	0.573007	7.50368e-06	0.0858714	16.832
rs78522246	-13.7105	0.0028198	2.77481	2.94917e-07	0.573007	7.50368e-06	0.0858714	16.832
rs182377991	-13.7105	0.0028198	2.77481	2.94917e-07	0.573007	7.50368e-06	0.0858714	16.832
rs2299097	-13.7105	0.0028198	2.77481	2.94917e-07	0.573007	7.50368e-06	0.0858714	16.832
rs117632030	-13.7105	0.0028198	2.77481	2.94917e-07	0.573007	7.50368e-06	0.0858714	16.832
rs79021915	-13.7105	0.0028198	2.77481	2.94917e-07	0.573007	7.50368e-06	0.0858714	16.832
rs118054741	-13.7105	0.0028198	2.77481	2.94917e-07	0.573007	7.50368e-06	0.0858714	16.832
rs139893020	-13.7105	0.0028198	2.77481	2.94917e-07	0.573007	7.50368e-06	0.0858714	16.832
rs143949787	-13.7105	0.0028198	2.77481	2.94917e-07	0.573007	7.50368e-06	0.0858714	16.832
rs147963343	-13.7105	0.0028198	2.77481	2.94917e-07	0.573007	7.50368e-06	0.0858714	16.832
rs116900200	-13.7105	0.0028198	2.77481	2.94917e-07	0.573007	7.50368e-06	0.0858714	16.832
rs149168972	-13.7105	0.0028198	2.77481	2.94917e-07	0.573007	7.50368e-06	0.0858714	16.832
rs17837193	-13.7105	0.0028198	2.77481	2.94917e-07	0.573007	7.50368e-06	0.0858714	16.832
rs150799467	-13.7105	0.0028198	2.77481	2.94917e-07	0.573007	7.50368e-06	0.0858714	16.832
rs181280920	-13.7105	0.0028198	2.77481	2.94917e-07	0.573007	7.50368e-06	0.0858714	16.832
rs75153939	-13.7105	0.0028198	2.77481	2.94917e-07	0.573007	7.50368e-06	0.0858714	16.832
rs144317872	-13.7105	0.0028198	2.77481	2.94917e-07	0.573007	7.50368e-06	0.0858714	16.832
rs140522028	-13.7105	0.0028198	2.77481	2.94917e-07	0.573007	7.50368e-06	0.0858714	16.832
rs78383629	-13.7105	0.0028198	2.77481	2.94917e-07	0.573007	7.50368e-06	0.0858714	16.832
rs17341721	-13.7105	0.0028198	2.77481	2.94917e-07	0.573007	7.50368e-06	0.0858714	16.832
JHU_1.3147948	-27.421	0.0028198	5.54962	2.94917e-07	0.573007	7.50368e-06	0.0858714	16.832
rs118127639	-27.421	0.0028198	5.54962	2.94917e-07	0.573007	7.50368e-06	0.0858714	16.832
rs149809049	-27.421	0.0028198	5.54962	2.94917e-07	0.573007	7.50368e-06	0.0858714	16.832
rs150105978	-27.421	0.0028198	5.54962	2.94917e-07	0.573007	7.50368e-06	0.0858714	16.832
rs117056076	-27.421	0.0028198	5.54962	2.94917e-07	0.573007	7.50368e-06	0.0858714	16.832
rs145682657	-27.421	0.0028198	5.54962	2.94917e-07	0.573007	7.50368e-06	0.0858714	16.832
rs117865381	-27.421	0.0028198	5.54962	2.94917e-07	0.573007	7.50368e-06	0.0858714	16.832
rs117099609	-27.421	0.0028198	5.54962	2.94917e-07	0.573007	7.50368e-06	0.0858714	16.832
rs142928865	-27.421	0.0028198	5.54962	2.94917e-07	0.573007	7.50368e-06	0.0858714	16.832
exm1740072	-27.421	0.0028198	5.54962	2.94917e-07	0.573007	7.50368e-06	0.0858714	16.832
rs4292924	-27.421	0.0028198	5.54962	2.94917e-07	0.573007	7.50368e-06	0.0858714	16.832
rs78776264	-27.421	0.0028198	5.54962	2.94917e-07	0.573007	7.50368e-06	0.0858714	16.832
rs77317573	-27.421	0.0028198	5.54962	2.94917e-07	0.573007	7.50368e-06	0.0858714	16.832
exm2233120	-27.421	0.0028198	5.54962	2.94917e-07	0.573007	7.50368e-06	0.0858714	16.832
rs144060624	-27.421	0.0028198	5.54962	2.94917e-07	0.573007	7.50368e-06	0.0858714	16.832
rs142598707	-27.421	0.0028198	5.54962	2.94917e-07	0.573007	7.50368e-06	0.0858714	16.832
1:32686755-TC	-27.421	0.0028198	5.54962	2.94917e-07	0.573007	7.50368e-06	0.0858714	16.832
rs117559981	-27.421	0.0028198	5.54962	2.94917e-07	0.573007	7.50368e-06	0.0858714	16.832
rs138276476	-27.421	0.0028198	5.54962	2.94917e-07	0.573007	7.50368e-06	0.0858714	16.832
exm45187	-27.421	0.0028198	5.54962	2.94917e-07	0.573007	7.50368e-06	0.0858714	16.832
rs74603394	-27.421	0.0028198	5.54962	2.94917e-07	0.573007	7.50368e-06	0.0858714	16.832
rs149175148	-27.421	0.0028198	5.54962	2.94917e-07	0.573007	7.50368e-06	0.0858714	16.832
rs190431418	-27.421	0.0028198	5.54962	2.94917e-07	0.573007	7.50368e-06	0.0858714	16.832
rs77827945	-27.421	0.0028198	5.54962	2.94917e-07	0.573007	7.50368e-06	0.0858714	16.832
rs144503839	-27.421	0.0028198	5.54962	2.94917e-07	0.573007	7.50368e-06	0.0858714	16.832
rs77599424	-27.421	0.0028198	5.54962	2.94917e-07	0.573007	7.50368e-06	0.0858714	16.832
1:48463367-A-T	-27.421	0.0028198	5.54962	2.94917e-07	0.573007	7.50368e-06	0.0858714	16.832
exm1824980	-27.421	0.0028198	5.54962	2.94917e-07	0.573007	7.50368e-06	0.0858714	16.832
rs150053756	-27.421	0.0028198	5.54962	2.94917e-07	0.573007	7.50368e-06	0.0858714	16.832
rs78338197	-27.421	0.0028198	5.54962	2.94917e-07	0.573007	7.50368e-06	0.0858714	16.832
rs145355339	-27.421	0.0028198	5.54962	2.94917e-07	0.573007	7.50368e-06	0.0858714	16.832
rs143143399	-27.421	0.0028198	5.54962	2.94917e-07	0.573007	7.50368e-06	0.0858714	16.832
rs116878474	-27.421	0.0028198	5.54962	2.94917e-07	0.573007	7.50368e-06	0.0858714	16.832
rs79007764	-27.421	0.0028198	5.54962	2.94917e-07	0.573007	7.50368e-06	0.0858714	16.832
rs138818010	-27.421	0.0028198	5.54962	2.94917e-07	0.573007	7.50368e-06	0.0858714	16.832
rs151162611	-27.421	0.0028198	5.54962	2.94917e-07	0.573007	7.50368e-06	0.0858714	16.832
rs139970278	-27.421	0.0028198	5.54962	2.94917e-07	0.573007	7.50368e-06	0.0858714	16.832
rs143830697	-27.421	0.0028198	5.54962	2.94917e-07	0.573007	7.50368e-06	0.0858714	16.832
rs17880602	-27.421	0.0028198	5.54962	2.94917e-07	0.573007	7.50368e-06	0.0858714	16.832
rs191482012	-27.421	0.0028198	5.54962	2.94917e-07	0.573007	7.50368e-06	0.0858714	16.832
1:100206467-TG	-27.421	0.0028198	5.54962	2.94917e-07	0.573007	7.50368e-06	0.0858714	16.832
rs117806912	-27.421	0.0028198	5.54962	2.94917e-07	0.573007	7.50368e-06	0.0858714	16.832
rs77894583	-27.421	0.0028198	5.54962	2.94917e-07	0.573007	7.50368e-06	0.0858714	16.832
rs146775294	-27.421	0.0028198	5.54962	2.94917e-07	0.573007	7.50368e-06	0.0858714	16.832
rs146102552	-27.421	0.0028198	5.54962	2.94917e-07	0.573007	7.50368e-06	0.0858714	16.832
exm1691392	-27.421	0.0028198	5.54962	2.94917e-07	0.573007	7.50368e-06	0.0858714	16.832
rs117464463	-27.421	0.0028198	5.54962	2.94917e-07	0.573007	7.50368e-06	0.0858714	16.832
rs149167060	-27.421	0.0028198	5.54962	2.94917e-07	0.573007	7.50368e-06	0.0858714	16.832
imm_1_117099565	-27.421	0.0028198	5.54962	2.94917e-07	0.573007	7.50368e-06	0.0858714	16.832
rs201002922	-27.421	0.0028198	5.54962	2.94917e-07	0.573007	7.50368e-06	0.0858714	16.832
rs79403260	-27.421	0.0028198	5.54962	2.94917e-07	0.573007	7.50368e-06	0.0858714	16.832
rs182357549	-27.421	0.0028198	5.54962	2.94917e-07	0.573007	7.50368e-06	0.0858714	16.832
rs140836610	-27.421	0.0028198	5.54962	2.94917e-07	0.573007	7.50368e-06	0.0858714	16.832
rs140446556	-27.421	0.0028198	5.54962	2.94917e-07	0.573007	7.50368e-06	0.0858714	16.832
rs138680262	-27.421	0.0028198	5.54962	2.94917e-07	0.573007	7.50368e-06	0.0858714	16.832
rs75283673	-27.421	0.0028198	5.54962	2.94917e-07	0.573007	7.50368e-06	0.0858714	16.832
exm1729853	-27.421	0.0028198	5.54962	2.94917e-07	0.573007	7.50368e-06	0.0858714	16.832
rs147531075	-27.421	0.0028198	5.54962	2.94917e-07	0.573007	7.50368e-06	0.0858714	16.832
rs140888726	-27.421	0.0028198	5.54962	2.94917e-07	0.573007	7.50368e-06	0.0858714	16.832
rs80071398	-27.421	0.0028198	5.54962	2.94917e-07	0.573007	7.50368e-06	0.0858714	16.832
exm1733727	-27.421	0.0028198	5.54962	2.94917e-07	0.573007	7.50368e-06	0.0858714	16.832
exm122475	-27.421	0.0028198	5.54962	2.94917e-07	0.573007	7.50368e-06	0.0858714	16.832
rs150966442	-27.421	0.0028198	5.54962	2.94917e-07	0.573007	7.50368e-06	0.0858714	16.832
rs191194660	-27.421	0.0028198	5.54962	2.94917e-07	0.573007	7.50368e-06	0.0858714	16.832
exm1734449	-27.421	0.0028198	5.54962	2.94917e-07	0.573007	7.50368e-06	0.0858714	16.832
rs79871303	-27.421	0.0028198	5.54962	2.94917e-07	0.573007	7.50368e-06	0.0858714	16.832
rs76473496	-27.421	0.0028198	5.54962	2.94917e-07	0.573007	7.50368e-06	0.0858714	16.832
rs149542100	-27.421	0.0028198	5.54962	2.94917e-07	0.573007	7.50368e-06	0.0858714	16.832
rs117676069	-27.421	0.0028198	5.54962	2.94917e-07	0.573007	7.50368e-06	0.0858714	16.832
rs192974079	-27.421	0.0028198	5.54962	2.94917e-07	0.573007	7.50368e-06	0.0858714	16.832
rs74965972	-27.421	0.0028198	5.54962	2.94917e-07	0.573007	7.50368e-06	0.0858714	16.832
rs117225133	-27.421	0.0028198	5.54962	2.94917e-07	0.573007	7.50368e-06	0.0858714	16.832
rs141765134	-27.421	0.0028198	5.54962	2.94917e-07	0.573007	7.50368e-06	0.0858714	16.832
rs74375066	-27.421	0.0028198	5.54962	2.94917e-07	0.573007	7.50368e-06	0.0858714	16.832
rs144275561	-27.421	0.0028198	5.54962	2.94917e-07	0.573007	7.50368e-06	0.0858714	16.832
rs184174833	-27.421	0.0028198	5.54962	2.94917e-07	0.573007	7.50368e-06	0.0858714	16.832
rs78514522	-27.421	0.0028198	5.54962	2.94917e-07	0.573007	7.50368e-06	0.0858714	16.832
rs190720666	-27.421	0.0028198	5.54962	2.94917e-07	0.573007	7.50368e-06	0.0858714	16.832
rs147807885	-27.421	0.0028198	5.54962	2.94917e-07	0.573007	7.50368e-06	0.0858714	16.832
imm_1_199292592	-27.421	0.0028198	5.54962	2.94917e-07	0.573007	7.50368e-06	0.0858714	16.832
exm140164	-27.421	0.0028198	5.54962	2.94917e-07	0.573007	7.50368e-06	0.0858714	16.832
rs60873067	-27.421	0.0028198	5.54962	2.94917e-07	0.573007	7.50368e-06	0.0858714	16.832
rs145595520	-27.421	0.0028198	5.54962	2.94917e-07	0.573007	7.50368e-06	0.0858714	16.832
rs150993374	-27.421	0.0028198	5.54962	2.94917e-07	0.573007	7.50368e-06	0.0858714	16.832
rs189178066	-27.421	0.0028198	5.54962	2.94917e-07	0.573007	7.50368e-06	0.0858714	16.832
rs191810336	-27.421	0.0028198	5.54962	2.94917e-07	0.573007	7.50368e-06	0.0858714	16.832
rs77388458	-27.421	0.0028198	5.54962	2.94917e-07	0.573007	7.50368e-06	0.0858714	16.832
rs193216537	-27.421	0.0028198	5.54962	2.94917e-07	0.573007	7.50368e-06	0.0858714	16.832
rs184408852	-27.421	0.0028198	5.54962	2.94917e-07	0.573007	7.50368e-06	0.0858714	16.832
rs78252740	-27.421	0.0028198	5.54962	2.94917e-07	0.573007	7.50368e-06	0.0858714	16.832
rs146571185	-27.421	0.0028198	5.54962	2.94917e-07	0.573007	7.50368e-06	0.0858714	16.832
rs12563127	-27.421	0.0028198	5.54962	2.94917e-07	0.573007	7.50368e-06	0.0858714	16.832
rs78310828	-27.421	0.0028198	5.54962	2.94917e-07	0.573007	7.50368e-06	0.0858714	16.832
rs118042295	-27.421	0.0028198	5.54962	2.94917e-07	0.573007	7.50368e-06	0.0858714	16.832
rs149855689	-27.421	0.0028198	5.54962	2.94917e-07	0.573007	7.50368e-06	0.0858714	16.832
rs147042364	-27.421	0.0028198	5.54962	2.94917e-07	0.573007	7.50368e-06	0.0858714	16.832
rs142018955	-27.421	0.0028198	5.54962	2.94917e-07	0.573007	7.50368e-06	0.0858714	16.832
rs145778067	-27.421	0.0028198	5.54962	2.94917e-07	0.573007	7.50368e-06	0.0858714	16.832
rs117813880	-27.421	0.0028198	5.54962	2.94917e-07	0.573007	7.50368e-06	0.0858714	16.832
rs184319684	-27.421	0.0028198	5.54962	2.94917e-07	0.573007	7.50368e-06	0.0858714	16.832
1:247614855-GA	-27.421	0.0028198	5.54962	2.94917e-07	0.573007	7.50368e-06	0.0858714	16.832
1:247751717-GT	-27.421	0.0028198	5.54962	2.94917e-07	0.573007	7.50368e-06	0.0858714	16.832
rs138786047	-27.421	0.0028198	5.54962	2.94917e-07	0.573007	7.50368e-06	0.0858714	16.832
rs117005143	-27.421	0.0028198	5.54962	2.94917e-07	0.573007	7.50368e-06	0.0858714	16.832
rs77266059	-27.421	0.0028198	5.54962	2.94917e-07	0.573007	7.50368e-06	0.0858714	16.832
rs148721906	-27.421	0.0028198	5.54962	2.94917e-07	0.573007	7.50368e-06	0.0858714	16.832
rs140319279	-27.421	0.0028198	5.54962	2.94917e-07	0.573007	7.50368e-06	0.0858714	16.832
rs117606707	-27.421	0.0028198	5.54962	2.94917e-07	0.573007	7.50368e-06	0.0858714	16.832
rs59330363	-27.421	0.0028198	5.54962	2.94917e-07	0.573007	7.50368e-06	0.0858714	16.832
rs139268619	-27.421	0.0028198	5.54962	2.94917e-07	0.573007	7.50368e-06	0.0858714	16.832
rs140203049	-27.421	0.0028198	5.54962	2.94917e-07	0.573007	7.50368e-06	0.0858714	16.832
rs79491855	-27.421	0.0028198	5.54962	2.94917e-07	0.573007	7.50368e-06	0.0858714	16.832
rs142605453	-27.421	0.0028198	5.54962	2.94917e-07	0.573007	7.50368e-06	0.0858714	16.832
rs77013349	-27.421	0.0028198	5.54962	2.94917e-07	0.573007	7.50368e-06	0.0858714	16.832
rs6743042	-27.421	0.0028198	5.54962	2.94917e-07	0.573007	7.50368e-06	0.0858714	16.832
exm1996235	-27.421	0.0028198	5.54962	2.94917e-07	0.573007	7.50368e-06	0.0858714	16.832
rs116994229	-27.421	0.0028198	5.54962	2.94917e-07	0.573007	7.50368e-06	0.0858714	16.832
rs145667086	-27.421	0.0028198	5.54962	2.94917e-07	0.573007	7.50368e-06	0.0858714	16.832
rs77607678	-27.421	0.0028198	5.54962	2.94917e-07	0.573007	7.50368e-06	0.0858714	16.832
rs77570987	-27.421	0.0028198	5.54962	2.94917e-07	0.573007	7.50368e-06	0.0858714	16.832
rs76506473	-27.421	0.0028198	5.54962	2.94917e-07	0.573007	7.50368e-06	0.0858714	16.832
rs117611386	-27.421	0.0028198	5.54962	2.94917e-07	0.573007	7.50368e-06	0.0858714	16.832
rs45625137	-27.421	0.0028198	5.54962	2.94917e-07	0.573007	7.50368e-06	0.0858714	16.832
exm185759	-27.421	0.0028198	5.54962	2.94917e-07	0.573007	7.50368e-06	0.0858714	16.832
rs149612236	-27.421	0.0028198	5.54962	2.94917e-07	0.573007	7.50368e-06	0.0858714	16.832
rs145437366	-27.421	0.0028198	5.54962	2.94917e-07	0.573007	7.50368e-06	0.0858714	16.832
rs149822448	-27.421	0.0028198	5.54962	2.94917e-07	0.573007	7.50368e-06	0.0858714	16.832
rs149505128	-27.421	0.0028198	5.54962	2.94917e-07	0.573007	7.50368e-06	0.0858714	16.832
rs75691435	-27.421	0.0028198	5.54962	2.94917e-07	0.573007	7.50368e-06	0.0858714	16.832
rs148899322	-27.421	0.0028198	5.54962	2.94917e-07	0.573007	7.50368e-06	0.0858714	16.832
exm2023682	-27.421	0.0028198	5.54962	2.94917e-07	0.573007	7.50368e-06	0.0858714	16.832
rs76318746	-27.421	0.0028198	5.54962	2.94917e-07	0.573007	7.50368e-06	0.0858714	16.832
rs142640253	-27.421	0.0028198	5.54962	2.94917e-07	0.573007	7.50368e-06	0.0858714	16.832
rs77302755	-27.421	0.0028198	5.54962	2.94917e-07	0.573007	7.50368e-06	0.0858714	16.832
rs75325442	-27.421	0.0028198	5.54962	2.94917e-07	0.573007	7.50368e-06	0.0858714	16.832
rs72618688	-27.421	0.0028198	5.54962	2.94917e-07	0.573007	7.50368e-06	0.0858714	16.832
rs149268525	-27.421	0.0028198	5.54962	2.94917e-07	0.573007	7.50368e-06	0.0858714	16.832
rs78106063	-27.421	0.0028198	5.54962	2.94917e-07	0.573007	7.50368e-06	0.0858714	16.832
rs79528584	-27.421	0.0028198	5.54962	2.94917e-07	0.573007	7.50368e-06	0.0858714	16.832
exm199832	-27.421	0.0028198	5.54962	2.94917e-07	0.573007	7.50368e-06	0.0858714	16.832
rs145810312	-27.421	0.0028198	5.54962	2.94917e-07	0.573007	7.50368e-06	0.0858714	16.832
rs75112076	-27.421	0.0028198	5.54962	2.94917e-07	0.573007	7.50368e-06	0.0858714	16.832
rs145920176	-27.421	0.0028198	5.54962	2.94917e-07	0.573007	7.50368e-06	0.0858714	16.832
rs78376484	-27.421	0.0028198	5.54962	2.94917e-07	0.573007	7.50368e-06	0.0858714	16.832
rs117413433	-27.421	0.0028198	5.54962	2.94917e-07	0.573007	7.50368e-06	0.0858714	16.832
rs148337651	-27.421	0.0028198	5.54962	2.94917e-07	0.573007	7.50368e-06	0.0858714	16.832
exm212991	-27.421	0.0028198	5.54962	2.94917e-07	0.573007	7.50368e-06	0.0858714	16.832
rs182564806	-27.421	0.0028198	5.54962	2.94917e-07	0.573007	7.50368e-06	0.0858714	16.832
rs192539837	-27.421	0.0028198	5.54962	2.94917e-07	0.573007	7.50368e-06	0.0858714	16.832
rs117592945	-27.421	0.0028198	5.54962	2.94917e-07	0.573007	7.50368e-06	0.0858714	16.832
rs139899364	-27.421	0.0028198	5.54962	2.94917e-07	0.573007	7.50368e-06	0.0858714	16.832
rs149786280	-27.421	0.0028198	5.54962	2.94917e-07	0.573007	7.50368e-06	0.0858714	16.832
rs77325671	-27.421	0.0028198	5.54962	2.94917e-07	0.573007	7.50368e-06	0.0858714	16.832
rs79237112	-27.421	0.0028198	5.54962	2.94917e-07	0.573007	7.50368e-06	0.0858714	16.832
rs145058362	-27.421	0.0028198	5.54962	2.94917e-07	0.573007	7.50368e-06	0.0858714	16.832
rs138584925	-27.421	0.0028198	5.54962	2.94917e-07	0.573007	7.50368e-06	0.0858714	16.832
rs117059968	-27.421	0.0028198	5.54962	2.94917e-07	0.573007	7.50368e-06	0.0858714	16.832
rs149356261	-27.421	0.0028198	5.54962	2.94917e-07	0.573007	7.50368e-06	0.0858714	16.832
rs117085377	-27.421	0.0028198	5.54962	2.94917e-07	0.573007	7.50368e-06	0.0858714	16.832
rs74989819	-27.421	0.0028198	5.54962	2.94917e-07	0.573007	7.50368e-06	0.0858714	16.832
rs74333008	-27.421	0.0028198	5.54962	2.94917e-07	0.573007	7.50368e-06	0.0858714	16.832
rs145926571	-27.421	0.0028198	5.54962	2.94917e-07	0.573007	7.50368e-06	0.0858714	16.832
rs187164277	-27.421	0.0028198	5.54962	2.94917e-07	0.573007	7.50368e-06	0.0858714	16.832
rs189598364	-27.421	0.0028198	5.54962	2.94917e-07	0.573007	7.50368e-06	0.0858714	16.832
rs200881207	-27.421	0.0028198	5.54962	2.94917e-07	0.573007	7.50368e-06	0.0858714	16.832
rs147725371	-27.421	0.0028198	5.54962	2.94917e-07	0.573007	7.50368e-06	0.0858714	16.832
rs118128212	-27.421	0.0028198	5.54962	2.94917e-07	0.573007	7.50368e-06	0.0858714	16.832
rs150394949	-27.421	0.0028198	5.54962	2.94917e-07	0.573007	7.50368e-06	0.0858714	16.832
rs140547244	-27.421	0.0028198	5.54962	2.94917e-07	0.573007	7.50368e-06	0.0858714	16.832
rs150997558	-27.421	0.0028198	5.54962	2.94917e-07	0.573007	7.50368e-06	0.0858714	16.832
rs190798495	-27.421	0.0028198	5.54962	2.94917e-07	0.573007	7.50368e-06	0.0858714	16.832
rs141195786	-27.421	0.0028198	5.54962	2.94917e-07	0.573007	7.50368e-06	0.0858714	16.832
rs76183877	-27.421	0.0028198	5.54962	2.94917e-07	0.573007	7.50368e-06	0.0858714	16.832
rs138979973	-27.421	0.0028198	5.54962	2.94917e-07	0.573007	7.50368e-06	0.0858714	16.832
rs142435777	-27.421	0.0028198	5.54962	2.94917e-07	0.573007	7.50368e-06	0.0858714	16.832
rs192812365	-27.421	0.0028198	5.54962	2.94917e-07	0.573007	7.50368e-06	0.0858714	16.832
rs77729191	-27.421	0.0028198	5.54962	2.94917e-07	0.573007	7.50368e-06	0.0858714	16.832
rs75720470	-27.421	0.0028198	5.54962	2.94917e-07	0.573007	7.50368e-06	0.0858714	16.832
rs142966046	-27.421	0.0028198	5.54962	2.94917e-07	0.573007	7.50368e-06	0.0858714	16.832
rs143037153	-27.421	0.0028198	5.54962	2.94917e-07	0.573007	7.50368e-06	0.0858714	16.832
rs186717922	-27.421	0.0028198	5.54962	2.94917e-07	0.573007	7.50368e-06	0.0858714	16.832
rs141553115	-27.421	0.0028198	5.54962	2.94917e-07	0.573007	7.50368e-06	0.0858714	16.832
rs145888910	-27.421	0.0028198	5.54962	2.94917e-07	0.573007	7.50368e-06	0.0858714	16.832
rs373883681	-27.421	0.0028198	5.54962	2.94917e-07	0.573007	7.50368e-06	0.0858714	16.832
rs183686803	-27.421	0.0028198	5.54962	2.94917e-07	0.573007	7.50368e-06	0.0858714	16.832
rs75334178	-27.421	0.0028198	5.54962	2.94917e-07	0.573007	7.50368e-06	0.0858714	16.832
rs80185227	-27.421	0.0028198	5.54962	2.94917e-07	0.573007	7.50368e-06	0.0858714	16.832
rs149034597	-27.421	0.0028198	5.54962	2.94917e-07	0.573007	7.50368e-06	0.0858714	16.832
rs138654898	-27.421	0.0028198	5.54962	2.94917e-07	0.573007	7.50368e-06	0.0858714	16.832
rs76374042	-27.421	0.0028198	5.54962	2.94917e-07	0.573007	7.50368e-06	0.0858714	16.832
rs146138781	-27.421	0.0028198	5.54962	2.94917e-07	0.573007	7.50368e-06	0.0858714	16.832
rs182745218	-27.421	0.0028198	5.54962	2.94917e-07	0.573007	7.50368e-06	0.0858714	16.832
rs183961685	-27.421	0.0028198	5.54962	2.94917e-07	0.573007	7.50368e-06	0.0858714	16.832
rs77814174	-27.421	0.0028198	5.54962	2.94917e-07	0.573007	7.50368e-06	0.0858714	16.832
2:179514619-GA	-27.421	0.0028198	5.54962	2.94917e-07	0.573007	7.50368e-06	0.0858714	16.832
rs75267556	-27.421	0.0028198	5.54962	2.94917e-07	0.573007	7.50368e-06	0.0858714	16.832
rs117665794	-27.421	0.0028198	5.54962	2.94917e-07	0.573007	7.50368e-06	0.0858714	16.832
rs12616529	-27.421	0.0028198	5.54962	2.94917e-07	0.573007	7.50368e-06	0.0858714	16.832
rs77095332	-27.421	0.0028198	5.54962	2.94917e-07	0.573007	7.50368e-06	0.0858714	16.832
rs143273711	-27.421	0.0028198	5.54962	2.94917e-07	0.573007	7.50368e-06	0.0858714	16.832
rs77194301	-27.421	0.0028198	5.54962	2.94917e-07	0.573007	7.50368e-06	0.0858714	16.832
rs145285676	-27.421	0.0028198	5.54962	2.94917e-07	0.573007	7.50368e-06	0.0858714	16.832
2:189932993-CT	-27.421	0.0028198	5.54962	2.94917e-07	0.573007	7.50368e-06	0.0858714	16.832
rs144648904	-27.421	0.0028198	5.54962	2.94917e-07	0.573007	7.50368e-06	0.0858714	16.832
rs115609646	-27.421	0.0028198	5.54962	2.94917e-07	0.573007	7.50368e-06	0.0858714	16.832
rs145970802	-27.421	0.0028198	5.54962	2.94917e-07	0.573007	7.50368e-06	0.0858714	16.832
exm1995190	-27.421	0.0028198	5.54962	2.94917e-07	0.573007	7.50368e-06	0.0858714	16.832
rs138590511	-27.421	0.0028198	5.54962	2.94917e-07	0.573007	7.50368e-06	0.0858714	16.832
rs150821214	-27.421	0.0028198	5.54962	2.94917e-07	0.573007	7.50368e-06	0.0858714	16.832
rs77515942	-27.421	0.0028198	5.54962	2.94917e-07	0.573007	7.50368e-06	0.0858714	16.832
rs118184050	-27.421	0.0028198	5.54962	2.94917e-07	0.573007	7.50368e-06	0.0858714	16.832
rs77538150	-27.421	0.0028198	5.54962	2.94917e-07	0.573007	7.50368e-06	0.0858714	16.832
rs78582607	-27.421	0.0028198	5.54962	2.94917e-07	0.573007	7.50368e-06	0.0858714	16.832
rs117795930	-27.421	0.0028198	5.54962	2.94917e-07	0.573007	7.50368e-06	0.0858714	16.832
exm264367	-27.421	0.0028198	5.54962	2.94917e-07	0.573007	7.50368e-06	0.0858714	16.832
rs76111333	-27.421	0.0028198	5.54962	2.94917e-07	0.573007	7.50368e-06	0.0858714	16.832
rs151095048	-27.421	0.0028198	5.54962	2.94917e-07	0.573007	7.50368e-06	0.0858714	16.832
rs146724205	-27.421	0.0028198	5.54962	2.94917e-07	0.573007	7.50368e-06	0.0858714	16.832
rs144250379	-27.421	0.0028198	5.54962	2.94917e-07	0.573007	7.50368e-06	0.0858714	16.832
rs143783053	-27.421	0.0028198	5.54962	2.94917e-07	0.573007	7.50368e-06	0.0858714	16.832
rs148536684	-27.421	0.0028198	5.54962	2.94917e-07	0.573007	7.50368e-06	0.0858714	16.832
exm272488	-27.421	0.0028198	5.54962	2.94917e-07	0.573007	7.50368e-06	0.0858714	16.832
rs78732749	-27.421	0.0028198	5.54962	2.94917e-07	0.573007	7.50368e-06	0.0858714	16.832
rs117976334	-27.421	0.0028198	5.54962	2.94917e-07	0.573007	7.50368e-06	0.0858714	16.832
rs117265601	-27.421	0.0028198	5.54962	2.94917e-07	0.573007	7.50368e-06	0.0858714	16.832
exm2237336	-27.421	0.0028198	5.54962	2.94917e-07	0.573007	7.50368e-06	0.0858714	16.832
exm282740	-27.421	0.0028198	5.54962	2.94917e-07	0.573007	7.50368e-06	0.0858714	16.832
rs79993384	-27.421	0.0028198	5.54962	2.94917e-07	0.573007	7.50368e-06	0.0858714	16.832
rs80291383	-27.421	0.0028198	5.54962	2.94917e-07	0.573007	7.50368e-06	0.0858714	16.832
rs75460542	-27.421	0.0028198	5.54962	2.94917e-07	0.573007	7.50368e-06	0.0858714	16.832
rs78893841	-27.421	0.0028198	5.54962	2.94917e-07	0.573007	7.50368e-06	0.0858714	16.832
rs75827462	-27.421	0.0028198	5.54962	2.94917e-07	0.573007	7.50368e-06	0.0858714	16.832
rs78409155	-27.421	0.0028198	5.54962	2.94917e-07	0.573007	7.50368e-06	0.0858714	16.832
rs146577949	-27.421	0.0028198	5.54962	2.94917e-07	0.573007	7.50368e-06	0.0858714	16.832
rs141981259	-27.421	0.0028198	5.54962	2.94917e-07	0.573007	7.50368e-06	0.0858714	16.832
rs79396968	-27.421	0.0028198	5.54962	2.94917e-07	0.573007	7.50368e-06	0.0858714	16.832
rs189638747	-27.421	0.0028198	5.54962	2.94917e-07	0.573007	7.50368e-06	0.0858714	16.832
rs138029084	-27.421	0.0028198	5.54962	2.94917e-07	0.573007	7.50368e-06	0.0858714	16.832
rs145942849	-27.421	0.0028198	5.54962	2.94917e-07	0.573007	7.50368e-06	0.0858714	16.832
rs118145256	-27.421	0.0028198	5.54962	2.94917e-07	0.573007	7.50368e-06	0.0858714	16.832
rs58176456	-27.421	0.0028198	5.54962	2.94917e-07	0.573007	7.50368e-06	0.0858714	16.832
3:38164561-CT	-27.421	0.0028198	5.54962	2.94917e-07	0.573007	7.50368e-06	0.0858714	16.832
rs190093515	-27.421	0.0028198	5.54962	2.94917e-07	0.573007	7.50368e-06	0.0858714	16.832
rs143768181	-27.421	0.0028198	5.54962	2.94917e-07	0.573007	7.50368e-06	0.0858714	16.832
rs117187571	-27.421	0.0028198	5.54962	2.94917e-07	0.573007	7.50368e-06	0.0858714	16.832
exm314155	-27.421	0.0028198	5.54962	2.94917e-07	0.573007	7.50368e-06	0.0858714	16.832
kgp17932419	-27.421	0.0028198	5.54962	2.94917e-07	0.573007	7.50368e-06	0.0858714	16.832
3:51993306-GA	-27.421	0.0028198	5.54962	2.94917e-07	0.573007	7.50368e-06	0.0858714	16.832
rs75274768	-27.421	0.0028198	5.54962	2.94917e-07	0.573007	7.50368e-06	0.0858714	16.832
rs117199719	-27.421	0.0028198	5.54962	2.94917e-07	0.573007	7.50368e-06	0.0858714	16.832
rs144010373	-27.421	0.0028198	5.54962	2.94917e-07	0.573007	7.50368e-06	0.0858714	16.832
rs78769695	-27.421	0.0028198	5.54962	2.94917e-07	0.573007	7.50368e-06	0.0858714	16.832
rs74323520	-27.421	0.0028198	5.54962	2.94917e-07	0.573007	7.50368e-06	0.0858714	16.832
rs12639459	-27.421	0.0028198	5.54962	2.94917e-07	0.573007	7.50368e-06	0.0858714	16.832
rs77410040	-27.421	0.0028198	5.54962	2.94917e-07	0.573007	7.50368e-06	0.0858714	16.832
rs144903521	-27.421	0.0028198	5.54962	2.94917e-07	0.573007	7.50368e-06	0.0858714	16.832
rs77776626	-27.421	0.0028198	5.54962	2.94917e-07	0.573007	7.50368e-06	0.0858714	16.832
rs117708684	-27.421	0.0028198	5.54962	2.94917e-07	0.573007	7.50368e-06	0.0858714	16.832
rs76326313	-27.421	0.0028198	5.54962	2.94917e-07	0.573007	7.50368e-06	0.0858714	16.832
newrs55944080	-27.421	0.0028198	5.54962	2.94917e-07	0.573007	7.50368e-06	0.0858714	16.832
rs147394705	-27.421	0.0028198	5.54962	2.94917e-07	0.573007	7.50368e-06	0.0858714	16.832
rs151269764	-27.421	0.0028198	5.54962	2.94917e-07	0.573007	7.50368e-06	0.0858714	16.832
rs190073949	-27.421	0.0028198	5.54962	2.94917e-07	0.573007	7.50368e-06	0.0858714	16.832
exm2033018	-27.421	0.0028198	5.54962	2.94917e-07	0.573007	7.50368e-06	0.0858714	16.832
rs80182094	-27.421	0.0028198	5.54962	2.94917e-07	0.573007	7.50368e-06	0.0858714	16.832
rs78357637	-27.421	0.0028198	5.54962	2.94917e-07	0.573007	7.50368e-06	0.0858714	16.832
rs138068730	-27.421	0.0028198	5.54962	2.94917e-07	0.573007	7.50368e-06	0.0858714	16.832
rs147833245	-27.421	0.0028198	5.54962	2.94917e-07	0.573007	7.50368e-06	0.0858714	16.832
rs147928934	-27.421	0.0028198	5.54962	2.94917e-07	0.573007	7.50368e-06	0.0858714	16.832
rs147420971	-27.421	0.0028198	5.54962	2.94917e-07	0.573007	7.50368e-06	0.0858714	16.832
rs146637751	-27.421	0.0028198	5.54962	2.94917e-07	0.573007	7.50368e-06	0.0858714	16.832
rs147040196	-27.421	0.0028198	5.54962	2.94917e-07	0.573007	7.50368e-06	0.0858714	16.832
rs117138377	-27.421	0.0028198	5.54962	2.94917e-07	0.573007	7.50368e-06	0.0858714	16.832
rs143727777	-27.421	0.0028198	5.54962	2.94917e-07	0.573007	7.50368e-06	0.0858714	16.832
rs139125045	-27.421	0.0028198	5.54962	2.94917e-07	0.573007	7.50368e-06	0.0858714	16.832
rs147887338	-27.421	0.0028198	5.54962	2.94917e-07	0.573007	7.50368e-06	0.0858714	16.832
rs118173962	-27.421	0.0028198	5.54962	2.94917e-07	0.573007	7.50368e-06	0.0858714	16.832
rs147326500	-27.421	0.0028198	5.54962	2.94917e-07	0.573007	7.50368e-06	0.0858714	16.832
rs145451907	-27.421	0.0028198	5.54962	2.94917e-07	0.573007	7.50368e-06	0.0858714	16.832
rs117208254	-27.421	0.0028198	5.54962	2.94917e-07	0.573007	7.50368e-06	0.0858714	16.832
rs80090047	-27.421	0.0028198	5.54962	2.94917e-07	0.573007	7.50368e-06	0.0858714	16.832
rs147172117	-27.421	0.0028198	5.54962	2.94917e-07	0.573007	7.50368e-06	0.0858714	16.832
rs193142313	-27.421	0.0028198	5.54962	2.94917e-07	0.573007	7.50368e-06	0.0858714	16.832
rs75785947	-27.421	0.0028198	5.54962	2.94917e-07	0.573007	7.50368e-06	0.0858714	16.832
rs116968902	-27.421	0.0028198	5.54962	2.94917e-07	0.573007	7.50368e-06	0.0858714	16.832
rs75778357	-27.421	0.0028198	5.54962	2.94917e-07	0.573007	7.50368e-06	0.0858714	16.832
rs149935322	-27.421	0.0028198	5.54962	2.94917e-07	0.573007	7.50368e-06	0.0858714	16.832
rs76323370	-27.421	0.0028198	5.54962	2.94917e-07	0.573007	7.50368e-06	0.0858714	16.832
rs142560558	-27.421	0.0028198	5.54962	2.94917e-07	0.573007	7.50368e-06	0.0858714	16.832
rs117103348	-27.421	0.0028198	5.54962	2.94917e-07	0.573007	7.50368e-06	0.0858714	16.832
rs146385019	-27.421	0.0028198	5.54962	2.94917e-07	0.573007	7.50368e-06	0.0858714	16.832
rs118153115	-27.421	0.0028198	5.54962	2.94917e-07	0.573007	7.50368e-06	0.0858714	16.832
rs76938283	-27.421	0.0028198	5.54962	2.94917e-07	0.573007	7.50368e-06	0.0858714	16.832
rs201455234	-27.421	0.0028198	5.54962	2.94917e-07	0.573007	7.50368e-06	0.0858714	16.832
rs192130640	-27.421	0.0028198	5.54962	2.94917e-07	0.573007	7.50368e-06	0.0858714	16.832
rs142469727	-27.421	0.0028198	5.54962	2.94917e-07	0.573007	7.50368e-06	0.0858714	16.832
rs77689754	-27.421	0.0028198	5.54962	2.94917e-07	0.573007	7.50368e-06	0.0858714	16.832
rs77068413	-27.421	0.0028198	5.54962	2.94917e-07	0.573007	7.50368e-06	0.0858714	16.832
rs76983277	-27.421	0.0028198	5.54962	2.94917e-07	0.573007	7.50368e-06	0.0858714	16.832
rs150837475	-27.421	0.0028198	5.54962	2.94917e-07	0.573007	7.50368e-06	0.0858714	16.832
rs78971347	-27.421	0.0028198	5.54962	2.94917e-07	0.573007	7.50368e-06	0.0858714	16.832
rs140374255	-27.421	0.0028198	5.54962	2.94917e-07	0.573007	7.50368e-06	0.0858714	16.832
rs140211637	-27.421	0.0028198	5.54962	2.94917e-07	0.573007	7.50368e-06	0.0858714	16.832
rs76071959	-27.421	0.0028198	5.54962	2.94917e-07	0.573007	7.50368e-06	0.0858714	16.832
rs79475331	-27.421	0.0028198	5.54962	2.94917e-07	0.573007	7.50368e-06	0.0858714	16.832
rs74390250	-27.421	0.0028198	5.54962	2.94917e-07	0.573007	7.50368e-06	0.0858714	16.832
exm2046988	-27.421	0.0028198	5.54962	2.94917e-07	0.573007	7.50368e-06	0.0858714	16.832
rs79946050	-27.421	0.0028198	5.54962	2.94917e-07	0.573007	7.50368e-06	0.0858714	16.832
rs149767257	-27.421	0.0028198	5.54962	2.94917e-07	0.573007	7.50368e-06	0.0858714	16.832
rs79012420	-27.421	0.0028198	5.54962	2.94917e-07	0.573007	7.50368e-06	0.0858714	16.832
rs138221521	-27.421	0.0028198	5.54962	2.94917e-07	0.573007	7.50368e-06	0.0858714	16.832
exm2078823	-27.421	0.0028198	5.54962	2.94917e-07	0.573007	7.50368e-06	0.0858714	16.832
rs75070691	-27.421	0.0028198	5.54962	2.94917e-07	0.573007	7.50368e-06	0.0858714	16.832
rs75686248	-27.421	0.0028198	5.54962	2.94917e-07	0.573007	7.50368e-06	0.0858714	16.832
rs189372908	-27.421	0.0028198	5.54962	2.94917e-07	0.573007	7.50368e-06	0.0858714	16.832
rs144738175	-27.421	0.0028198	5.54962	2.94917e-07	0.573007	7.50368e-06	0.0858714	16.832
rs78153834	-27.421	0.0028198	5.54962	2.94917e-07	0.573007	7.50368e-06	0.0858714	16.832
rs75552449	-27.421	0.0028198	5.54962	2.94917e-07	0.573007	7.50368e-06	0.0858714	16.832
rs76606027	-27.421	0.0028198	5.54962	2.94917e-07	0.573007	7.50368e-06	0.0858714	16.832
rs146984688	-27.421	0.0028198	5.54962	2.94917e-07	0.573007	7.50368e-06	0.0858714	16.832
rs79592853	-27.421	0.0028198	5.54962	2.94917e-07	0.573007	7.50368e-06	0.0858714	16.832
rs76009440	-27.421	0.0028198	5.54962	2.94917e-07	0.573007	7.50368e-06	0.0858714	16.832
rs139375677	-27.421	0.0028198	5.54962	2.94917e-07	0.573007	7.50368e-06	0.0858714	16.832
rs147902910	-27.421	0.0028198	5.54962	2.94917e-07	0.573007	7.50368e-06	0.0858714	16.832
rs142272086	-27.421	0.0028198	5.54962	2.94917e-07	0.573007	7.50368e-06	0.0858714	16.832
rs77261223	-27.421	0.0028198	5.54962	2.94917e-07	0.573007	7.50368e-06	0.0858714	16.832
rs117825278	-27.421	0.0028198	5.54962	2.94917e-07	0.573007	7.50368e-06	0.0858714	16.832
rs142431868	-27.421	0.0028198	5.54962	2.94917e-07	0.573007	7.50368e-06	0.0858714	16.832
rs138146639	-27.421	0.0028198	5.54962	2.94917e-07	0.573007	7.50368e-06	0.0858714	16.832
rs150037030	-27.421	0.0028198	5.54962	2.94917e-07	0.573007	7.50368e-06	0.0858714	16.832
rs77247585	-27.421	0.0028198	5.54962	2.94917e-07	0.573007	7.50368e-06	0.0858714	16.832
rs142382668	-27.421	0.0028198	5.54962	2.94917e-07	0.573007	7.50368e-06	0.0858714	16.832
rs117261313	-27.421	0.0246145	5.54962	2.94917e-07	0.573007	1.93978e-05	0.0246145	16.832
exm2075150	-27.421	0.0028198	5.54962	2.94917e-07	0.573007	7.50368e-06	0.0858714	16.832
exm399571	-27.421	0.0028198	5.54962	2.94917e-07	0.573007	7.50368e-06	0.0858714	16.832
rs144418856	-27.421	0.0028198	5.54962	2.94917e-07	0.573007	7.50368e-06	0.0858714	16.832
rs78018892	-27.421	0.0028198	5.54962	2.94917e-07	0.573007	7.50368e-06	0.0858714	16.832
rs140988178	-27.421	0.0028198	5.54962	2.94917e-07	0.573007	7.50368e-06	0.0858714	16.832
rs75239805	-27.421	0.0028198	5.54962	2.94917e-07	0.573007	7.50368e-06	0.0858714	16.832
rs80011703	-27.421	0.0028198	5.54962	2.94917e-07	0.573007	7.50368e-06	0.0858714	16.832
rs117882861	-27.421	0.0028198	5.54962	2.94917e-07	0.573007	7.50368e-06	0.0858714	16.832
rs143766660	-27.421	0.0028198	5.54962	2.94917e-07	0.573007	7.50368e-06	0.0858714	16.832
rs145868200	-27.421	0.0246145	5.54962	2.94917e-07	0.573007	1.93978e-05	0.0246145	16.832
rs149138836	-27.421	0.0028198	5.54962	2.94917e-07	0.573007	7.50368e-06	0.0858714	16.832
rs117925630	-27.421	0.0028198	5.54962	2.94917e-07	0.573007	7.50368e-06	0.0858714	16.832
rs150102589	-27.421	0.0028198	5.54962	2.94917e-07	0.573007	7.50368e-06	0.0858714	16.832
rs143151647	-27.421	0.0028198	5.54962	2.94917e-07	0.573007	7.50368e-06	0.0858714	16.832
rs77074472	-27.421	0.0028198	5.54962	2.94917e-07	0.573007	7.50368e-06	0.0858714	16.832
rs77295369	-27.421	0.0028198	5.54962	2.94917e-07	0.573007	7.50368e-06	0.0858714	16.832
rs75438846	-27.421	0.0028198	5.54962	2.94917e-07	0.573007	7.50368e-06	0.0858714	16.832
rs145713901	-27.421	0.0028198	5.54962	2.94917e-07	0.573007	7.50368e-06	0.0858714	16.832
rs151027719	-27.421	0.0028198	5.54962	2.94917e-07	0.573007	7.50368e-06	0.0858714	16.832
exm2063205	-27.421	0.0028198	5.54962	2.94917e-07	0.573007	7.50368e-06	0.0858714	16.832
rs139345209	-27.421	0.0028198	5.54962	2.94917e-07	0.573007	7.50368e-06	0.0858714	16.832
rs140133635	-27.421	0.0028198	5.54962	2.94917e-07	0.573007	7.50368e-06	0.0858714	16.832
rs75958276	-27.421	0.0028198	5.54962	2.94917e-07	0.573007	7.50368e-06	0.0858714	16.832
rs74758811	-27.421	0.0028198	5.54962	2.94917e-07	0.573007	7.50368e-06	0.0858714	16.832
rs188215829	-27.421	0.0028198	5.54962	2.94917e-07	0.573007	7.50368e-06	0.0858714	16.832
Variant13197	-27.421	0.0028198	5.54962	2.94917e-07	0.573007	7.50368e-06	0.0858714	16.832
rs141590348	-27.421	0.0028198	5.54962	2.94917e-07	0.573007	7.50368e-06	0.0858714	16.832
rs78092970	-27.421	0.0028198	5.54962	2.94917e-07	0.573007	7.50368e-06	0.0858714	16.832
rs45471594	-27.421	0.0028198	5.54962	2.94917e-07	0.573007	7.50368e-06	0.0858714	16.832
rs117828809	-27.421	0.0028198	5.54962	2.94917e-07	0.573007	7.50368e-06	0.0858714	16.832
rs150126545	-27.421	0.0028198	5.54962	2.94917e-07	0.573007	7.50368e-06	0.0858714	16.832
rs145282515	-27.421	0.0028198	5.54962	2.94917e-07	0.573007	7.50368e-06	0.0858714	16.832
rs75516605	-27.421	0.0028198	5.54962	2.94917e-07	0.573007	7.50368e-06	0.0858714	16.832
rs118068570	-27.421	0.0028198	5.54962	2.94917e-07	0.573007	7.50368e-06	0.0858714	16.832
rs190167587	-27.421	0.0028198	5.54962	2.94917e-07	0.573007	7.50368e-06	0.0858714	16.832
rs76914014	-27.421	0.0028198	5.54962	2.94917e-07	0.573007	7.50368e-06	0.0858714	16.832
rs78625420	-27.421	0.0028198	5.54962	2.94917e-07	0.573007	7.50368e-06	0.0858714	16.832
rs143811334	-27.421	0.0028198	5.54962	2.94917e-07	0.573007	7.50368e-06	0.0858714	16.832
rs188134673	-27.421	0.0028198	5.54962	2.94917e-07	0.573007	7.50368e-06	0.0858714	16.832
rs76887459	-27.421	0.0028198	5.54962	2.94917e-07	0.573007	7.50368e-06	0.0858714	16.832
rs140890502	-27.421	0.0028198	5.54962	2.94917e-07	0.573007	7.50368e-06	0.0858714	16.832
rs118181921	-27.421	0.0028198	5.54962	2.94917e-07	0.573007	7.50368e-06	0.0858714	16.832
rs142091388	-27.421	0.0028198	5.54962	2.94917e-07	0.573007	7.50368e-06	0.0858714	16.832
rs145940614	-27.421	0.0028198	5.54962	2.94917e-07	0.573007	7.50368e-06	0.0858714	16.832
rs79082682	-27.421	0.0028198	5.54962	2.94917e-07	0.573007	7.50368e-06	0.0858714	16.832
rs146195485	-27.421	0.0028198	5.54962	2.94917e-07	0.573007	7.50368e-06	0.0858714	16.832
rs117103332	-27.421	0.0028198	5.54962	2.94917e-07	0.573007	7.50368e-06	0.0858714	16.832
rs145437642	-27.421	0.0028198	5.54962	2.94917e-07	0.573007	7.50368e-06	0.0858714	16.832
rs188760100	-27.421	0.0028198	5.54962	2.94917e-07	0.573007	7.50368e-06	0.0858714	16.832
rs77983229	-27.421	0.0028198	5.54962	2.94917e-07	0.573007	7.50368e-06	0.0858714	16.832
rs147559314	-27.421	0.0028198	5.54962	2.94917e-07	0.573007	7.50368e-06	0.0858714	16.832
rs75045494	-27.421	0.0028198	5.54962	2.94917e-07	0.573007	7.50368e-06	0.0858714	16.832
rs142306820	-27.421	0.0028198	5.54962	2.94917e-07	0.573007	7.50368e-06	0.0858714	16.832
rs140894340	-27.421	0.0028198	5.54962	2.94917e-07	0.573007	7.50368e-06	0.0858714	16.832
rs77082188	-27.421	0.0028198	5.54962	2.94917e-07	0.573007	7.50368e-06	0.0858714	16.832
rs143906057	-27.421	0.0028198	5.54962	2.94917e-07	0.573007	7.50368e-06	0.0858714	16.832
rs4143463	-27.421	0.0028198	5.54962	2.94917e-07	0.573007	7.50368e-06	0.0858714	16.832
rs138171978	-27.421	0.0028198	5.54962	2.94917e-07	0.573007	7.50368e-06	0.0858714	16.832
rs117630025	-27.421	0.0028198	5.54962	2.94917e-07	0.573007	7.50368e-06	0.0858714	16.832
rs148242667	-27.421	0.0028198	5.54962	2.94917e-07	0.573007	7.50368e-06	0.0858714	16.832
rs74588435	-27.421	0.0028198	5.54962	2.94917e-07	0.573007	7.50368e-06	0.0858714	16.832
rs144344361	-27.421	0.0028198	5.54962	2.94917e-07	0.573007	7.50368e-06	0.0858714	16.832
rs117105033	-27.421	0.0028198	5.54962	2.94917e-07	0.573007	7.50368e-06	0.0858714	16.832
rs75195959	-27.421	0.0028198	5.54962	2.94917e-07	0.573007	7.50368e-06	0.0858714	16.832
rs77571446	-27.421	0.0028198	5.54962	2.94917e-07	0.573007	7.50368e-06	0.0858714	16.832
exm2071019	-27.421	0.0028198	5.54962	2.94917e-07	0.573007	7.50368e-06	0.0858714	16.832
rs143457285	-27.421	0.0028198	5.54962	2.94917e-07	0.573007	7.50368e-06	0.0858714	16.832
exm2240789	-27.421	0.0028198	5.54962	2.94917e-07	0.573007	7.50368e-06	0.0858714	16.832
rs142123015	-27.421	0.0028198	5.54962	2.94917e-07	0.573007	7.50368e-06	0.0858714	16.832
exm2102497	-27.421	0.0028198	5.54962	2.94917e-07	0.573007	7.50368e-06	0.0858714	16.832
rs77909529	-27.421	0.0028198	5.54962	2.94917e-07	0.573007	7.50368e-06	0.0858714	16.832
rs142156949	-27.421	0.0028198	5.54962	2.94917e-07	0.573007	7.50368e-06	0.0858714	16.832
rs79138339	-27.421	0.0028198	5.54962	2.94917e-07	0.573007	7.50368e-06	0.0858714	16.832
rs190775573	-27.421	0.0028198	5.54962	2.94917e-07	0.573007	7.50368e-06	0.0858714	16.832
rs78577254	-27.421	0.0028198	5.54962	2.94917e-07	0.573007	7.50368e-06	0.0858714	16.832
rs117135846	-27.421	0.0028198	5.54962	2.94917e-07	0.573007	7.50368e-06	0.0858714	16.832
rs143466893	-27.421	0.0028198	5.54962	2.94917e-07	0.573007	7.50368e-06	0.0858714	16.832
exm2091061	-27.421	0.0028198	5.54962	2.94917e-07	0.573007	7.50368e-06	0.0858714	16.832
rs141967315	-27.421	0.0028198	5.54962	2.94917e-07	0.573007	7.50368e-06	0.0858714	16.832
rs190734011	-27.421	0.0028198	5.54962	2.94917e-07	0.573007	7.50368e-06	0.0858714	16.832
rs147323353	-27.421	0.0028198	5.54962	2.94917e-07	0.573007	7.50368e-06	0.0858714	16.832
rs142196728	-27.421	0.0028198	5.54962	2.94917e-07	0.573007	7.50368e-06	0.0858714	16.832
rs78476109	-27.421	0.0028198	5.54962	2.94917e-07	0.573007	7.50368e-06	0.0858714	16.832
rs76502135	-27.421	0.0028198	5.54962	2.94917e-07	0.573007	7.50368e-06	0.0858714	16.832
rs181047361	-27.421	0.0028198	5.54962	2.94917e-07	0.573007	7.50368e-06	0.0858714	16.832
5:31526255-TC	-27.421	0.0028198	5.54962	2.94917e-07	0.573007	7.50368e-06	0.0858714	16.832
5:37183088-TC	-27.421	0.0028198	5.54962	2.94917e-07	0.573007	7.50368e-06	0.0858714	16.832
rs74463429	-27.421	0.0028198	5.54962	2.94917e-07	0.573007	7.50368e-06	0.0858714	16.832
rs145018062	-27.421	0.0028198	5.54962	2.94917e-07	0.573007	7.50368e-06	0.0858714	16.832
rs77194483	-27.421	0.0028198	5.54962	2.94917e-07	0.573007	7.50368e-06	0.0858714	16.832
rs140252629	-27.421	0.0028198	5.54962	2.94917e-07	0.573007	7.50368e-06	0.0858714	16.832
rs183267681	-27.421	0.0028198	5.54962	2.94917e-07	0.573007	7.50368e-06	0.0858714	16.832
rs138294595	-27.421	0.0028198	5.54962	2.94917e-07	0.573007	7.50368e-06	0.0858714	16.832
rs80017634	-27.421	0.0028198	5.54962	2.94917e-07	0.573007	7.50368e-06	0.0858714	16.832
rs148072864	-27.421	0.0028198	5.54962	2.94917e-07	0.573007	7.50368e-06	0.0858714	16.832
rs117530837	-27.421	0.0028198	5.54962	2.94917e-07	0.573007	7.50368e-06	0.0858714	16.832
rs148624022	-27.421	0.0028198	5.54962	2.94917e-07	0.573007	7.50368e-06	0.0858714	16.832
5:64486811-T-C	-27.421	0.0028198	5.54962	2.94917e-07	0.573007	7.50368e-06	0.0858714	16.832
rs144570135	-27.421	0.0028198	5.54962	2.94917e-07	0.573007	7.50368e-06	0.0858714	16.832
rs117026171	-27.421	0.0028198	5.54962	2.94917e-07	0.573007	7.50368e-06	0.0858714	16.832
rs117148714	-27.421	0.0028198	5.54962	2.94917e-07	0.573007	7.50368e-06	0.0858714	16.832
5:78162287-G-A	-27.421	0.0028198	5.54962	2.94917e-07	0.573007	7.50368e-06	0.0858714	16.832
rs140723791	-27.421	0.0028198	5.54962	2.94917e-07	0.573007	7.50368e-06	0.0858714	16.832
rs74875904	-27.421	0.0028198	5.54962	2.94917e-07	0.573007	7.50368e-06	0.0858714	16.832
rs76125754	-27.421	0.0028198	5.54962	2.94917e-07	0.573007	7.50368e-06	0.0858714	16.832
rs183179229	-27.421	0.0028198	5.54962	2.94917e-07	0.573007	7.50368e-06	0.0858714	16.832
rs151128964	-27.421	0.0028198	5.54962	2.94917e-07	0.573007	7.50368e-06	0.0858714	16.832
rs117970355	-27.421	0.0028198	5.54962	2.94917e-07	0.573007	7.50368e-06	0.0858714	16.832
5:102140770-C-T	-27.421	0.0028198	5.54962	2.94917e-07	0.573007	7.50368e-06	0.0858714	16.832
rs149048599	-27.421	0.0028198	5.54962	2.94917e-07	0.573007	7.50368e-06	0.0858714	16.832
rs117170475	-27.421	0.0028198	5.54962	2.94917e-07	0.573007	7.50368e-06	0.0858714	16.832
rs117234116	-27.421	0.0028198	5.54962	2.94917e-07	0.573007	7.50368e-06	0.0858714	16.832
rs142260377	-27.421	0.0028198	5.54962	2.94917e-07	0.573007	7.50368e-06	0.0858714	16.832
rs148874449	-27.421	0.0028198	5.54962	2.94917e-07	0.573007	7.50368e-06	0.0858714	16.832
rs117197421	-27.421	0.0028198	5.54962	2.94917e-07	0.573007	7.50368e-06	0.0858714	16.832
rs74391314	-27.421	0.0028198	5.54962	2.94917e-07	0.573007	7.50368e-06	0.0858714	16.832
rs185749003	-27.421	0.0028198	5.54962	2.94917e-07	0.573007	7.50368e-06	0.0858714	16.832
rs142797926	-27.421	0.0028198	5.54962	2.94917e-07	0.573007	7.50368e-06	0.0858714	16.832
rs150282841	-27.421	0.0028198	5.54962	2.94917e-07	0.573007	7.50368e-06	0.0858714	16.832
rs117576669	-27.421	0.0028198	5.54962	2.94917e-07	0.573007	7.50368e-06	0.0858714	16.832
exm2241615	-27.421	0.0028198	5.54962	2.94917e-07	0.573007	7.50368e-06	0.0858714	16.832
5:130825347-TC	-27.421	0.0028198	5.54962	2.94917e-07	0.573007	7.50368e-06	0.0858714	16.832
rs183301183	-27.421	0.0028198	5.54962	2.94917e-07	0.573007	7.50368e-06	0.0858714	16.832
rs184478494	-27.421	0.0028198	5.54962	2.94917e-07	0.573007	7.50368e-06	0.0858714	16.832
rs144779869	-27.421	0.0028198	5.54962	2.94917e-07	0.573007	7.50368e-06	0.0858714	16.832
rs116844319	-27.421	0.0028198	5.54962	2.94917e-07	0.573007	7.50368e-06	0.0858714	16.832
rs76045474	-27.421	0.0028198	5.54962	2.94917e-07	0.573007	7.50368e-06	0.0858714	16.832
rs117214449	-27.421	0.0028198	5.54962	2.94917e-07	0.573007	7.50368e-06	0.0858714	16.832
exm2088531	-27.421	0.0028198	5.54962	2.94917e-07	0.573007	7.50368e-06	0.0858714	16.832
rs118011208	-27.421	0.0028198	5.54962	2.94917e-07	0.573007	7.50368e-06	0.0858714	16.832
rs117711504	-27.421	0.0028198	5.54962	2.94917e-07	0.573007	7.50368e-06	0.0858714	16.832
rs185649024	-27.421	0.0028198	5.54962	2.94917e-07	0.573007	7.50368e-06	0.0858714	16.832
rs150765053	-27.421	0.0028198	5.54962	2.94917e-07	0.573007	7.50368e-06	0.0858714	16.832
rs77953948	-27.421	0.0028198	5.54962	2.94917e-07	0.573007	7.50368e-06	0.0858714	16.832
rs189426448	-27.421	0.0028198	5.54962	2.94917e-07	0.573007	7.50368e-06	0.0858714	16.832
rs147128577	-27.421	0.0028198	5.54962	2.94917e-07	0.573007	7.50368e-06	0.0858714	16.832
rs117167690	-27.421	0.0028198	5.54962	2.94917e-07	0.573007	7.50368e-06	0.0858714	16.832
rs180778692	-27.421	0.0028198	5.54962	2.94917e-07	0.573007	7.50368e-06	0.0858714	16.832
rs74551351	-27.421	0.0028198	5.54962	2.94917e-07	0.573007	7.50368e-06	0.0858714	16.832
exm2093074	-27.421	0.0028198	5.54962	2.94917e-07	0.573007	7.50368e-06	0.0858714	16.832
rs117335276	-27.421	0.0028198	5.54962	2.94917e-07	0.573007	7.50368e-06	0.0858714	16.832
rs190472699	-27.421	0.0028198	5.54962	2.94917e-07	0.573007	7.50368e-06	0.0858714	16.832
rs149589224	-27.421	0.0028198	5.54962	2.94917e-07	0.573007	7.50368e-06	0.0858714	16.832
rs149727107	-27.421	0.0028198	5.54962	2.94917e-07	0.573007	7.50368e-06	0.0858714	16.832
rs118143777	-27.421	0.0028198	5.54962	2.94917e-07	0.573007	7.50368e-06	0.0858714	16.832
rs75137689	-27.421	0.0028198	5.54962	2.94917e-07	0.573007	7.50368e-06	0.0858714	16.832
rs11576002	-27.421	0.0028198	5.54962	2.94917e-07	0.573007	7.50368e-06	0.0858714	16.832
rs149979103	-27.421	0.0028198	5.54962	2.94917e-07	0.573007	7.50368e-06	0.0858714	16.832
rs117277536	-27.421	0.0028198	5.54962	2.94917e-07	0.573007	7.50368e-06	0.0858714	16.832
exm501572	-27.421	0.0028198	5.54962	2.94917e-07	0.573007	7.50368e-06	0.0858714	16.832
rs77898649	-27.421	0.0028198	5.54962	2.94917e-07	0.573007	7.50368e-06	0.0858714	16.832
rs117260329	-27.421	0.0028198	5.54962	2.94917e-07	0.573007	7.50368e-06	0.0858714	16.832
rs149449270	-27.421	0.0028198	5.54962	2.94917e-07	0.573007	7.50368e-06	0.0858714	16.832
rs117638546	-27.421	0.0028198	5.54962	2.94917e-07	0.573007	7.50368e-06	0.0858714	16.832
5:176721790-AC	-27.421	0.0028198	5.54962	2.94917e-07	0.573007	7.50368e-06	0.0858714	16.832
rs142274336	-27.421	0.0028198	5.54962	2.94917e-07	0.573007	7.50368e-06	0.0858714	16.832
rs117747430	-27.421	0.0028198	5.54962	2.94917e-07	0.573007	7.50368e-06	0.0858714	16.832
rs117342869	-27.421	0.0028198	5.54962	2.94917e-07	0.573007	7.50368e-06	0.0858714	16.832
rs143283006	-27.421	0.0028198	5.54962	2.94917e-07	0.573007	7.50368e-06	0.0858714	16.832
rs143487881	-27.421	0.0028198	5.54962	2.94917e-07	0.573007	7.50368e-06	0.0858714	16.832
rs150739229	-27.421	0.0028198	5.54962	2.94917e-07	0.573007	7.50368e-06	0.0858714	16.832
rs143972585	-27.421	0.0028198	5.54962	2.94917e-07	0.573007	7.50368e-06	0.0858714	16.832
rs182448777	-27.421	0.0028198	5.54962	2.94917e-07	0.573007	7.50368e-06	0.0858714	16.832
rs141995377	-27.421	0.0028198	5.54962	2.94917e-07	0.573007	7.50368e-06	0.0858714	16.832
rs140784025	-27.421	0.0028198	5.54962	2.94917e-07	0.573007	7.50368e-06	0.0858714	16.832
rs142462963	-27.421	0.0028198	5.54962	2.94917e-07	0.573007	7.50368e-06	0.0858714	16.832
rs140874173	-27.421	0.0028198	5.54962	2.94917e-07	0.573007	7.50368e-06	0.0858714	16.832
6:30546263-CT	-27.421	0.0028198	5.54962	2.94917e-07	0.573007	7.50368e-06	0.0858714	16.832
rs117517997	-27.421	0.0028198	5.54962	2.94917e-07	0.573007	7.50368e-06	0.0858714	16.832
rs148463512	-27.421	0.0028198	5.54962	2.94917e-07	0.573007	7.50368e-06	0.0858714	16.832
6:41016185-A-G	-27.421	0.0028198	5.54962	2.94917e-07	0.573007	7.50368e-06	0.0858714	16.832
exm2128191	-27.421	0.0028198	5.54962	2.94917e-07	0.573007	7.50368e-06	0.0858714	16.832
rs117672205	-27.421	0.0028198	5.54962	2.94917e-07	0.573007	7.50368e-06	0.0858714	16.832
rs74854406	-27.421	0.0028198	5.54962	2.94917e-07	0.573007	7.50368e-06	0.0858714	16.832
rs74323658	-27.421	0.0028198	5.54962	2.94917e-07	0.573007	7.50368e-06	0.0858714	16.832
rs117282109	-27.421	0.0028198	5.54962	2.94917e-07	0.573007	7.50368e-06	0.0858714	16.832
rs140903761	-27.421	0.0028198	5.54962	2.94917e-07	0.573007	7.50368e-06	0.0858714	16.832
rs118049636	-27.421	0.0028198	5.54962	2.94917e-07	0.573007	7.50368e-06	0.0858714	16.832
rs148932342	-27.421	0.0028198	5.54962	2.94917e-07	0.573007	7.50368e-06	0.0858714	16.832
rs138726431	-27.421	0.0028198	5.54962	2.94917e-07	0.573007	7.50368e-06	0.0858714	16.832
rs183793600	-27.421	0.0028198	5.54962	2.94917e-07	0.573007	7.50368e-06	0.0858714	16.832
rs147779342	-27.421	0.0028198	5.54962	2.94917e-07	0.573007	7.50368e-06	0.0858714	16.832
rs117375884	-27.421	0.0028198	5.54962	2.94917e-07	0.573007	7.50368e-06	0.0858714	16.832
rs149508674	-27.421	0.0028198	5.54962	2.94917e-07	0.573007	7.50368e-06	0.0858714	16.832
rs140760139	-27.421	0.0028198	5.54962	2.94917e-07	0.573007	7.50368e-06	0.0858714	16.832
rs78926558	-27.421	0.0028198	5.54962	2.94917e-07	0.573007	7.50368e-06	0.0858714	16.832
rs76254690	-27.421	0.0028198	5.54962	2.94917e-07	0.573007	7.50368e-06	0.0858714	16.832
rs147859082	-27.421	0.0028198	5.54962	2.94917e-07	0.573007	7.50368e-06	0.0858714	16.832
rs147801954	-27.421	0.0028198	5.54962	2.94917e-07	0.573007	7.50368e-06	0.0858714	16.832
rs145628942	-27.421	0.0028198	5.54962	2.94917e-07	0.573007	7.50368e-06	0.0858714	16.832
rs117307499	-27.421	0.0028198	5.54962	2.94917e-07	0.573007	7.50368e-06	0.0858714	16.832
rs76399856	-27.421	0.0028198	5.54962	2.94917e-07	0.573007	7.50368e-06	0.0858714	16.832
rs138971517	-27.421	0.0028198	5.54962	2.94917e-07	0.573007	7.50368e-06	0.0858714	16.832
exm2274185	-27.421	0.0028198	5.54962	2.94917e-07	0.573007	7.50368e-06	0.0858714	16.832
rs145438085	-27.421	0.0028198	5.54962	2.94917e-07	0.573007	7.50368e-06	0.0858714	16.832
rs139297051	-27.421	0.0028198	5.54962	2.94917e-07	0.573007	7.50368e-06	0.0858714	16.832
rs181923868	-27.421	0.0028198	5.54962	2.94917e-07	0.573007	7.50368e-06	0.0858714	16.832
6:142006251-C-A	-27.421	0.0028198	5.54962	2.94917e-07	0.573007	7.50368e-06	0.0858714	16.832
rs141427169	-27.421	0.0028198	5.54962	2.94917e-07	0.573007	7.50368e-06	0.0858714	16.832
rs147189847	-27.421	0.0028198	5.54962	2.94917e-07	0.573007	7.50368e-06	0.0858714	16.832
rs116845353	-27.421	0.0028198	5.54962	2.94917e-07	0.573007	7.50368e-06	0.0858714	16.832
rs117891053	-27.421	0.0028198	5.54962	2.94917e-07	0.573007	7.50368e-06	0.0858714	16.832
rs80053319	-27.421	0.0028198	5.54962	2.94917e-07	0.573007	7.50368e-06	0.0858714	16.832
rs192618061	-27.421	0.0028198	5.54962	2.94917e-07	0.573007	7.50368e-06	0.0858714	16.832
exm2114399	-27.421	0.0028198	5.54962	2.94917e-07	0.573007	7.50368e-06	0.0858714	16.832
rs117395096	-27.421	0.0028198	5.54962	2.94917e-07	0.573007	7.50368e-06	0.0858714	16.832
Variant41114	-27.421	0.0028198	5.54962	2.94917e-07	0.573007	7.50368e-06	0.0858714	16.832
rs118018445	-27.421	0.0028198	5.54962	2.94917e-07	0.573007	7.50368e-06	0.0858714	16.832
rs138491664	-27.421	0.0028198	5.54962	2.94917e-07	0.573007	7.50368e-06	0.0858714	16.832
rs149477279	-27.421	0.0028198	5.54962	2.94917e-07	0.573007	7.50368e-06	0.0858714	16.832
rs117473257	-27.421	0.0028198	5.54962	2.94917e-07	0.573007	7.50368e-06	0.0858714	16.832
rs142938014	-27.421	0.0028198	5.54962	2.94917e-07	0.573007	7.50368e-06	0.0858714	16.832
rs137941641	-27.421	0.0028198	5.54962	2.94917e-07	0.573007	7.50368e-06	0.0858714	16.832
rs146872410	-27.421	0.0028198	5.54962	2.94917e-07	0.573007	7.50368e-06	0.0858714	16.832
rs144596953	-27.421	0.0028198	5.54962	2.94917e-07	0.573007	7.50368e-06	0.0858714	16.832
exm594153	-27.421	0.0028198	5.54962	2.94917e-07	0.573007	7.50368e-06	0.0858714	16.832
rs151209421	-27.421	0.0028198	5.54962	2.94917e-07	0.573007	7.50368e-06	0.0858714	16.832
rs117176088	-27.421	0.0028198	5.54962	2.94917e-07	0.573007	7.50368e-06	0.0858714	16.832
rs150079740	-27.421	0.0028198	5.54962	2.94917e-07	0.573007	7.50368e-06	0.0858714	16.832
rs146453380	-27.421	0.0028198	5.54962	2.94917e-07	0.573007	7.50368e-06	0.0858714	16.832
rs118161018	-27.421	0.0028198	5.54962	2.94917e-07	0.573007	7.50368e-06	0.0858714	16.832
rs79639839	-27.421	0.0028198	5.54962	2.94917e-07	0.573007	7.50368e-06	0.0858714	16.832
rs144519700	-27.421	0.0028198	5.54962	2.94917e-07	0.573007	7.50368e-06	0.0858714	16.832
rs149798467	-27.421	0.0028198	5.54962	2.94917e-07	0.573007	7.50368e-06	0.0858714	16.832
rs117471931	-27.421	0.0028198	5.54962	2.94917e-07	0.573007	7.50368e-06	0.0858714	16.832
rs78775276	-27.421	0.0028198	5.54962	2.94917e-07	0.573007	7.50368e-06	0.0858714	16.832
rs140107199	-27.421	0.0028198	5.54962	2.94917e-07	0.573007	7.50368e-06	0.0858714	16.832
rs184636228	-27.421	0.0028198	5.54962	2.94917e-07	0.573007	7.50368e-06	0.0858714	16.832
rs78696966	-27.421	0.0028198	5.54962	2.94917e-07	0.573007	7.50368e-06	0.0858714	16.832
rs138436549	-27.421	0.0028198	5.54962	2.94917e-07	0.573007	7.50368e-06	0.0858714	16.832
exm609476	-27.421	0.0028198	5.54962	2.94917e-07	0.573007	7.50368e-06	0.0858714	16.832
rs117715509	-27.421	0.0028198	5.54962	2.94917e-07	0.573007	7.50368e-06	0.0858714	16.832
rs150997801	-27.421	0.0028198	5.54962	2.94917e-07	0.573007	7.50368e-06	0.0858714	16.832
rs78538092	-27.421	0.0028198	5.54962	2.94917e-07	0.573007	7.50368e-06	0.0858714	16.832
rs74646772	-27.421	0.0028198	5.54962	2.94917e-07	0.573007	7.50368e-06	0.0858714	16.832
imm_7_27134156	-27.421	0.0028198	5.54962	2.94917e-07	0.573007	7.50368e-06	0.0858714	16.832
rs150113374	-27.421	0.0028198	5.54962	2.94917e-07	0.573007	7.50368e-06	0.0858714	16.832
rs187443304	-27.421	0.0028198	5.54962	2.94917e-07	0.573007	7.50368e-06	0.0858714	16.832
rs151140430	-27.421	0.0028198	5.54962	2.94917e-07	0.573007	7.50368e-06	0.0858714	16.832
rs139518233	-27.421	0.0028198	5.54962	2.94917e-07	0.573007	7.50368e-06	0.0858714	16.832
rs139810287	-27.421	0.0028198	5.54962	2.94917e-07	0.573007	7.50368e-06	0.0858714	16.832
rs117904662	-27.421	0.0028198	5.54962	2.94917e-07	0.573007	7.50368e-06	0.0858714	16.832
rs118126578	-27.421	0.0028198	5.54962	2.94917e-07	0.573007	7.50368e-06	0.0858714	16.832
rs117510473	-27.421	0.0028198	5.54962	2.94917e-07	0.573007	7.50368e-06	0.0858714	16.832
rs78744268	-27.421	0.0028198	5.54962	2.94917e-07	0.573007	7.50368e-06	0.0858714	16.832
exm619645	-27.421	0.0028198	5.54962	2.94917e-07	0.573007	7.50368e-06	0.0858714	16.832
rs142426181	-27.421	0.0028198	5.54962	2.94917e-07	0.573007	7.50368e-06	0.0858714	16.832
rs148968284	-27.421	0.0028198	5.54962	2.94917e-07	0.573007	7.50368e-06	0.0858714	16.832
rs140312811	-27.421	0.0028198	5.54962	2.94917e-07	0.573007	7.50368e-06	0.0858714	16.832
rs75473491	-27.421	0.0028198	5.54962	2.94917e-07	0.573007	7.50368e-06	0.0858714	16.832
JHU_7.63821434	-27.421	0.0028198	5.54962	2.94917e-07	0.573007	7.50368e-06	0.0858714	16.832
rs181656391	-27.421	0.0028198	5.54962	2.94917e-07	0.573007	7.50368e-06	0.0858714	16.832
rs117118743	-27.421	0.0028198	5.54962	2.94917e-07	0.573007	7.50368e-06	0.0858714	16.832
rs150194203	-27.421	0.0028198	5.54962	2.94917e-07	0.573007	7.50368e-06	0.0858714	16.832
exm630066	-27.421	0.0028198	5.54962	2.94917e-07	0.573007	7.50368e-06	0.0858714	16.832
rs76074314	-27.421	0.0028198	5.54962	2.94917e-07	0.573007	7.50368e-06	0.0858714	16.832
rs185957068	-27.421	0.0028198	5.54962	2.94917e-07	0.573007	7.50368e-06	0.0858714	16.832
rs201800562	-27.421	0.0028198	5.54962	2.94917e-07	0.573007	7.50368e-06	0.0858714	16.832
rs78187752	-27.421	0.0028198	5.54962	2.94917e-07	0.573007	7.50368e-06	0.0858714	16.832
rs150794997	-27.421	0.0028198	5.54962	2.94917e-07	0.573007	7.50368e-06	0.0858714	16.832
exm2158518	-27.421	0.0028198	5.54962	2.94917e-07	0.573007	7.50368e-06	0.0858714	16.832
exm640624	-27.421	0.0028198	5.54962	2.94917e-07	0.573007	7.50368e-06	0.0858714	16.832
rs117983940	-27.421	0.0028198	5.54962	2.94917e-07	0.573007	7.50368e-06	0.0858714	16.832
rs145504401	-27.421	0.0028198	5.54962	2.94917e-07	0.573007	7.50368e-06	0.0858714	16.832
rs117079685	-27.421	0.0028198	5.54962	2.94917e-07	0.573007	7.50368e-06	0.0858714	16.832
exm649589	-27.421	0.0028198	5.54962	2.94917e-07	0.573007	7.50368e-06	0.0858714	16.832
rs184585719	-27.421	0.0028198	5.54962	2.94917e-07	0.573007	7.50368e-06	0.0858714	16.832
rs141397086	-27.421	0.0028198	5.54962	2.94917e-07	0.573007	7.50368e-06	0.0858714	16.832
rs183752088	-27.421	0.0028198	5.54962	2.94917e-07	0.573007	7.50368e-06	0.0858714	16.832
rs74753317	-27.421	0.0028198	5.54962	2.94917e-07	0.573007	7.50368e-06	0.0858714	16.832
rs145142382	-27.421	0.0028198	5.54962	2.94917e-07	0.573007	7.50368e-06	0.0858714	16.832
rs185014236	-27.421	0.0028198	5.54962	2.94917e-07	0.573007	7.50368e-06	0.0858714	16.832
rs180815385	-27.421	0.0028198	5.54962	2.94917e-07	0.573007	7.50368e-06	0.0858714	16.832
rs141371997	-27.421	0.0028198	5.54962	2.94917e-07	0.573007	7.50368e-06	0.0858714	16.832
rs147482238	-27.421	0.0028198	5.54962	2.94917e-07	0.573007	7.50368e-06	0.0858714	16.832
rs149034677	-27.421	0.0028198	5.54962	2.94917e-07	0.573007	7.50368e-06	0.0858714	16.832
rs148525890	-27.421	0.0028198	5.54962	2.94917e-07	0.573007	7.50368e-06	0.0858714	16.832
rs146207088	-27.421	0.0028198	5.54962	2.94917e-07	0.573007	7.50368e-06	0.0858714	16.832
rs78479768	-27.421	0.0028198	5.54962	2.94917e-07	0.573007	7.50368e-06	0.0858714	16.832
rs144885107	-27.421	0.0028198	5.54962	2.94917e-07	0.573007	7.50368e-06	0.0858714	16.832
rs148134772	-27.421	0.0028198	5.54962	2.94917e-07	0.573007	7.50368e-06	0.0858714	16.832
rs144504942	-27.421	0.0028198	5.54962	2.94917e-07	0.573007	7.50368e-06	0.0858714	16.832
rs139436210	-27.421	0.0028198	5.54962	2.94917e-07	0.573007	7.50368e-06	0.0858714	16.832
rs76939854	-27.421	0.0028198	5.54962	2.94917e-07	0.573007	7.50368e-06	0.0858714	16.832
rs78732673	-27.421	0.0028198	5.54962	2.94917e-07	0.573007	7.50368e-06	0.0858714	16.832
rs79126183	-27.421	0.0028198	5.54962	2.94917e-07	0.573007	7.50368e-06	0.0858714	16.832
rs148896862	-27.421	0.0028198	5.54962	2.94917e-07	0.573007	7.50368e-06	0.0858714	16.832
rs192290050	-27.421	0.0028198	5.54962	2.94917e-07	0.573007	7.50368e-06	0.0858714	16.832
rs139842311	-27.421	0.0028198	5.54962	2.94917e-07	0.573007	7.50368e-06	0.0858714	16.832
rs12682520	-27.421	0.0028198	5.54962	2.94917e-07	0.573007	7.50368e-06	0.0858714	16.832
rs118020008	-27.421	0.0028198	5.54962	2.94917e-07	0.573007	7.50368e-06	0.0858714	16.832
rs75765505	-27.421	0.0028198	5.54962	2.94917e-07	0.573007	7.50368e-06	0.0858714	16.832
rs78023683	-27.421	0.0028198	5.54962	2.94917e-07	0.573007	7.50368e-06	0.0858714	16.832
rs181251876	-27.421	0.0028198	5.54962	2.94917e-07	0.573007	7.50368e-06	0.0858714	16.832
rs74889715	-27.421	0.0028198	5.54962	2.94917e-07	0.573007	7.50368e-06	0.0858714	16.832
rs76971455	-27.421	0.0028198	5.54962	2.94917e-07	0.573007	7.50368e-06	0.0858714	16.832
rs144791913	-27.421	0.0028198	5.54962	2.94917e-07	0.573007	7.50368e-06	0.0858714	16.832
8:21980023-CA	-27.421	0.0028198	5.54962	2.94917e-07	0.573007	7.50368e-06	0.0858714	16.832
rs188042547	-27.421	0.0028198	5.54962	2.94917e-07	0.573007	7.50368e-06	0.0858714	16.832
rs137974711	-27.421	0.0028198	5.54962	2.94917e-07	0.573007	7.50368e-06	0.0858714	16.832
rs141887425	-27.421	0.0028198	5.54962	2.94917e-07	0.573007	7.50368e-06	0.0858714	16.832
rs79675530	-27.421	0.0028198	5.54962	2.94917e-07	0.573007	7.50368e-06	0.0858714	16.832
rs143144533	-27.421	0.0028198	5.54962	2.94917e-07	0.573007	7.50368e-06	0.0858714	16.832
rs145438289	-27.421	0.0028198	5.54962	2.94917e-07	0.573007	7.50368e-06	0.0858714	16.832
rs184867391	-27.421	0.0028198	5.54962	2.94917e-07	0.573007	7.50368e-06	0.0858714	16.832
rs191798259	-27.421	0.0028198	5.54962	2.94917e-07	0.573007	7.50368e-06	0.0858714	16.832
rs118153056	-27.421	0.0028198	5.54962	2.94917e-07	0.573007	7.50368e-06	0.0858714	16.832
rs138733209	-27.421	0.0028198	5.54962	2.94917e-07	0.573007	7.50368e-06	0.0858714	16.832
rs185120539	-27.421	0.0028198	5.54962	2.94917e-07	0.573007	7.50368e-06	0.0858714	16.832
rs147615414	-27.421	0.0028198	5.54962	2.94917e-07	0.573007	7.50368e-06	0.0858714	16.832
8:48691637-GA	-27.421	0.0028198	5.54962	2.94917e-07	0.573007	7.50368e-06	0.0858714	16.832
rs77896099	-27.421	0.0028198	5.54962	2.94917e-07	0.573007	7.50368e-06	0.0858714	16.832
rs185169861	-27.421	0.0028198	5.54962	2.94917e-07	0.573007	7.50368e-06	0.0858714	16.832
rs59159893	-27.421	0.0028198	5.54962	2.94917e-07	0.573007	7.50368e-06	0.0858714	16.832
rs192845384	-27.421	0.0028198	5.54962	2.94917e-07	0.573007	7.50368e-06	0.0858714	16.832
rs80106049	-27.421	0.0028198	5.54962	2.94917e-07	0.573007	7.50368e-06	0.0858714	16.832
rs149651310	-27.421	0.0028198	5.54962	2.94917e-07	0.573007	7.50368e-06	0.0858714	16.832
rs141307320	-27.421	0.0028198	5.54962	2.94917e-07	0.573007	7.50368e-06	0.0858714	16.832
rs79100088	-27.421	0.0028198	5.54962	2.94917e-07	0.573007	7.50368e-06	0.0858714	16.832
rs150138820	-27.421	0.0028198	5.54962	2.94917e-07	0.573007	7.50368e-06	0.0858714	16.832
rs143570598	-27.421	0.0028198	5.54962	2.94917e-07	0.573007	7.50368e-06	0.0858714	16.832
rs79156917	-27.421	0.0028198	5.54962	2.94917e-07	0.573007	7.50368e-06	0.0858714	16.832
rs145629975	-27.421	0.0028198	5.54962	2.94917e-07	0.573007	7.50368e-06	0.0858714	16.832
rs142544393	-27.421	0.0028198	5.54962	2.94917e-07	0.573007	7.50368e-06	0.0858714	16.832
rs151260206	-27.421	0.0028198	5.54962	2.94917e-07	0.573007	7.50368e-06	0.0858714	16.832
8:90113814-C-T	-27.421	0.0028198	5.54962	2.94917e-07	0.573007	7.50368e-06	0.0858714	16.832
rs16916770	-27.421	0.0028198	5.54962	2.94917e-07	0.573007	7.50368e-06	0.0858714	16.832
rs116965250	-27.421	0.0028198	5.54962	2.94917e-07	0.573007	7.50368e-06	0.0858714	16.832
rs187361653	-27.421	0.0028198	5.54962	2.94917e-07	0.573007	7.50368e-06	0.0858714	16.832
rs79949604	-27.421	0.0028198	5.54962	2.94917e-07	0.573007	7.50368e-06	0.0858714	16.832
rs138744080	-27.421	0.0028198	5.54962	2.94917e-07	0.573007	7.50368e-06	0.0858714	16.832
rs146382086	-27.421	0.0028198	5.54962	2.94917e-07	0.573007	7.50368e-06	0.0858714	16.832
rs149944905	-27.421	0.0028198	5.54962	2.94917e-07	0.573007	7.50368e-06	0.0858714	16.832
rs144837576	-27.421	0.0028198	5.54962	2.94917e-07	0.573007	7.50368e-06	0.0858714	16.832
rs75403220	-27.421	0.0028198	5.54962	2.94917e-07	0.573007	7.50368e-06	0.0858714	16.832
rs143116789	-27.421	0.0028198	5.54962	2.94917e-07	0.573007	7.50368e-06	0.0858714	16.832
rs57868086	-27.421	0.0028198	5.54962	2.94917e-07	0.573007	7.50368e-06	0.0858714	16.832
rs144076806	-27.421	0.0028198	5.54962	2.94917e-07	0.573007	7.50368e-06	0.0858714	16.832
exm717925	-27.421	0.0028198	5.54962	2.94917e-07	0.573007	7.50368e-06	0.0858714	16.832
rs190431377	-27.421	0.0028198	5.54962	2.94917e-07	0.573007	7.50368e-06	0.0858714	16.832
rs79573057	-27.421	0.0028198	5.54962	2.94917e-07	0.573007	7.50368e-06	0.0858714	16.832
rs79266454	-27.421	0.0028198	5.54962	2.94917e-07	0.573007	7.50368e-06	0.0858714	16.832
JHU_8.126538412	-27.421	0.0028198	5.54962	2.94917e-07	0.573007	7.50368e-06	0.0858714	16.832
rs76199340	-27.421	0.0028198	5.54962	2.94917e-07	0.573007	7.50368e-06	0.0858714	16.832
rs142524381	-27.421	0.0028198	5.54962	2.94917e-07	0.573007	7.50368e-06	0.0858714	16.832
rs117434111	-27.421	0.0028198	5.54962	2.94917e-07	0.573007	7.50368e-06	0.0858714	16.832
rs150118923	-27.421	0.0028198	5.54962	2.94917e-07	0.573007	7.50368e-06	0.0858714	16.832
rs116968396	-27.421	0.0028198	5.54962	2.94917e-07	0.573007	7.50368e-06	0.0858714	16.832
rs78724026	-27.421	0.0028198	5.54962	2.94917e-07	0.573007	7.50368e-06	0.0858714	16.832
rs150016264	-27.421	0.0028198	5.54962	2.94917e-07	0.573007	7.50368e-06	0.0858714	16.832
rs80052321	-27.421	0.0028198	5.54962	2.94917e-07	0.573007	7.50368e-06	0.0858714	16.832
rs140410914	-27.421	0.0028198	5.54962	2.94917e-07	0.573007	7.50368e-06	0.0858714	16.832
rs192894577	-27.421	0.0028198	5.54962	2.94917e-07	0.573007	7.50368e-06	0.0858714	16.832
rs80137167	-27.421	0.0028198	5.54962	2.94917e-07	0.573007	7.50368e-06	0.0858714	16.832
rs150315968	-27.421	0.0028198	5.54962	2.94917e-07	0.573007	7.50368e-06	0.0858714	16.832
rs12237358	-27.421	0.0028198	5.54962	2.94917e-07	0.573007	7.50368e-06	0.0858714	16.832
exm737794	-27.421	0.0028198	5.54962	2.94917e-07	0.573007	7.50368e-06	0.0858714	16.832
rs76977699	-27.421	0.0028198	5.54962	2.94917e-07	0.573007	7.50368e-06	0.0858714	16.832
rs144422911	-27.421	0.0028198	5.54962	2.94917e-07	0.573007	7.50368e-06	0.0858714	16.832
rs138224682	-27.421	0.0028198	5.54962	2.94917e-07	0.573007	7.50368e-06	0.0858714	16.832
rs138441090	-27.421	0.0028198	5.54962	2.94917e-07	0.573007	7.50368e-06	0.0858714	16.832
rs117179848	-27.421	0.0028198	5.54962	2.94917e-07	0.573007	7.50368e-06	0.0858714	16.832
rs138845121	-27.421	0.0028198	5.54962	2.94917e-07	0.573007	7.50368e-06	0.0858714	16.832
rs144911751	-27.421	0.0028198	5.54962	2.94917e-07	0.573007	7.50368e-06	0.0858714	16.832
rs151109103	-27.421	0.0028198	5.54962	2.94917e-07	0.573007	7.50368e-06	0.0858714	16.832
rs75370842	-27.421	0.0028198	5.54962	2.94917e-07	0.573007	7.50368e-06	0.0858714	16.832
rs148227650	-27.421	0.0028198	5.54962	2.94917e-07	0.573007	7.50368e-06	0.0858714	16.832
rs189343313	-27.421	0.0028198	5.54962	2.94917e-07	0.573007	7.50368e-06	0.0858714	16.832
rs145067430	-27.421	0.0028198	5.54962	2.94917e-07	0.573007	7.50368e-06	0.0858714	16.832
rs139712737	-27.421	0.0028198	5.54962	2.94917e-07	0.573007	7.50368e-06	0.0858714	16.832
rs141726440	-27.421	0.0028198	5.54962	2.94917e-07	0.573007	7.50368e-06	0.0858714	16.832
rs150642862	-27.421	0.0028198	5.54962	2.94917e-07	0.573007	7.50368e-06	0.0858714	16.832
rs74727805	-27.421	0.0028198	5.54962	2.94917e-07	0.573007	7.50368e-06	0.0858714	16.832
rs116972307	-27.421	0.0028198	5.54962	2.94917e-07	0.573007	7.50368e-06	0.0858714	16.832
rs77779332	-27.421	0.0028198	5.54962	2.94917e-07	0.573007	7.50368e-06	0.0858714	16.832
rs144469428	-27.421	0.0028198	5.54962	2.94917e-07	0.573007	7.50368e-06	0.0858714	16.832
rs77313631	-27.421	0.0028198	5.54962	2.94917e-07	0.573007	7.50368e-06	0.0858714	16.832
rs11140726	-27.421	0.0028198	5.54962	2.94917e-07	0.573007	7.50368e-06	0.0858714	16.832
rs10993292	-27.421	0.0028198	5.54962	2.94917e-07	0.573007	7.50368e-06	0.0858714	16.832
rs117931787	-27.421	0.0028198	5.54962	2.94917e-07	0.573007	7.50368e-06	0.0858714	16.832
exm2201710	-27.421	0.0028198	5.54962	2.94917e-07	0.573007	7.50368e-06	0.0858714	16.832
rs117818554	-27.421	0.0028198	5.54962	2.94917e-07	0.573007	7.50368e-06	0.0858714	16.832
rs117802405	-27.421	0.0028198	5.54962	2.94917e-07	0.573007	7.50368e-06	0.0858714	16.832
rs75292937	-27.421	0.0028198	5.54962	2.94917e-07	0.573007	7.50368e-06	0.0858714	16.832
rs138274842	-27.421	0.0028198	5.54962	2.94917e-07	0.573007	7.50368e-06	0.0858714	16.832
rs139396804	-27.421	0.0028198	5.54962	2.94917e-07	0.573007	7.50368e-06	0.0858714	16.832
rs144250235	-27.421	0.0028198	5.54962	2.94917e-07	0.573007	7.50368e-06	0.0858714	16.832
rs143798108	-27.421	0.0028198	5.54962	2.94917e-07	0.573007	7.50368e-06	0.0858714	16.832
rs146830352	-27.421	0.0028198	5.54962	2.94917e-07	0.573007	7.50368e-06	0.0858714	16.832
rs76391826	-27.421	0.0028198	5.54962	2.94917e-07	0.573007	7.50368e-06	0.0858714	16.832
rs79297789	-27.421	0.0028198	5.54962	2.94917e-07	0.573007	7.50368e-06	0.0858714	16.832
rs139326289	-27.421	0.0028198	5.54962	2.94917e-07	0.573007	7.50368e-06	0.0858714	16.832
rs78766663	-27.421	0.0028198	5.54962	2.94917e-07	0.573007	7.50368e-06	0.0858714	16.832
rs147758866	-27.421	0.0028198	5.54962	2.94917e-07	0.573007	7.50368e-06	0.0858714	16.832
rs185894660	-27.421	0.0028198	5.54962	2.94917e-07	0.573007	7.50368e-06	0.0858714	16.832
9:125588985-CT	-27.421	0.0028198	5.54962	2.94917e-07	0.573007	7.50368e-06	0.0858714	16.832
rs145299675	-27.421	0.0028198	5.54962	2.94917e-07	0.573007	7.50368e-06	0.0858714	16.832
rs117634249	-27.421	0.0028198	5.54962	2.94917e-07	0.573007	7.50368e-06	0.0858714	16.832
rs78416866	-27.421	0.0028198	5.54962	2.94917e-07	0.573007	7.50368e-06	0.0858714	16.832
rs146394745	-27.421	0.0028198	5.54962	2.94917e-07	0.573007	7.50368e-06	0.0858714	16.832
9:131584881-CAGTA-C	-27.421	0.0028198	5.54962	2.94917e-07	0.573007	7.50368e-06	0.0858714	16.832
Variant13974	-27.421	0.0028198	5.54962	2.94917e-07	0.573007	7.50368e-06	0.0858714	16.832
rs181449081	-27.421	0.0028198	5.54962	2.94917e-07	0.573007	7.50368e-06	0.0858714	16.832
rs150832705	-27.421	0.0028198	5.54962	2.94917e-07	0.573007	7.50368e-06	0.0858714	16.832
rs144340439	-27.421	0.0028198	5.54962	2.94917e-07	0.573007	7.50368e-06	0.0858714	16.832
psy_rs148119180	-27.421	0.0028198	5.54962	2.94917e-07	0.573007	7.50368e-06	0.0858714	16.832
rs141878012	-27.421	0.0028198	5.54962	2.94917e-07	0.573007	7.50368e-06	0.0858714	16.832
rs140892774	-27.421	0.0028198	5.54962	2.94917e-07	0.573007	7.50368e-06	0.0858714	16.832
rs192527985	-27.421	0.0028198	5.54962	2.94917e-07	0.573007	7.50368e-06	0.0858714	16.832
exm809384	-27.421	0.0028198	5.54962	2.94917e-07	0.573007	7.50368e-06	0.0858714	16.832
rs117425040	-27.421	0.0028198	5.54962	2.94917e-07	0.573007	7.50368e-06	0.0858714	16.832
rs142477634	-27.421	0.0028198	5.54962	2.94917e-07	0.573007	7.50368e-06	0.0858714	16.832
rs11014400	-27.421	0.0028198	5.54962	2.94917e-07	0.573007	7.50368e-06	0.0858714	16.832
rs139549264	-27.421	0.0028198	5.54962	2.94917e-07	0.573007	7.50368e-06	0.0858714	16.832
rs144783598	-27.421	0.0028198	5.54962	2.94917e-07	0.573007	7.50368e-06	0.0858714	16.832
rs147132727	-27.421	0.0028198	5.54962	2.94917e-07	0.573007	7.50368e-06	0.0858714	16.832
rs190411748	-27.421	0.0028198	5.54962	2.94917e-07	0.573007	7.50368e-06	0.0858714	16.832
rs79248107	-27.421	0.0028198	5.54962	2.94917e-07	0.573007	7.50368e-06	0.0858714	16.832
rs78029642	-27.421	0.0028198	5.54962	2.94917e-07	0.573007	7.50368e-06	0.0858714	16.832
rs143950062	-27.421	0.0028198	5.54962	2.94917e-07	0.573007	7.50368e-06	0.0858714	16.832
rs76987497	-27.421	0.0028198	5.54962	2.94917e-07	0.573007	7.50368e-06	0.0858714	16.832
rs118011773	-27.421	0.0028198	5.54962	2.94917e-07	0.573007	7.50368e-06	0.0858714	16.832
rs61422983	-27.421	0.0028198	5.54962	2.94917e-07	0.573007	7.50368e-06	0.0858714	16.832
10:24885647-CT	-27.421	0.0028198	5.54962	2.94917e-07	0.573007	7.50368e-06	0.0858714	16.832
rs144160411	-27.421	0.0028198	5.54962	2.94917e-07	0.573007	7.50368e-06	0.0858714	16.832
rs116922701	-27.421	0.0028198	5.54962	2.94917e-07	0.573007	7.50368e-06	0.0858714	16.832
rs74392081	-27.421	0.0028198	5.54962	2.94917e-07	0.573007	7.50368e-06	0.0858714	16.832
rs189863230	-27.421	0.0028198	5.54962	2.94917e-07	0.573007	7.50368e-06	0.0858714	16.832
rs151061049	-27.421	0.0028198	5.54962	2.94917e-07	0.573007	7.50368e-06	0.0858714	16.832
rs117621216	-27.421	0.0028198	5.54962	2.94917e-07	0.573007	7.50368e-06	0.0858714	16.832
rs142128725	-27.421	0.0028198	5.54962	2.94917e-07	0.573007	7.50368e-06	0.0858714	16.832
rs140522354	-27.421	0.0028198	5.54962	2.94917e-07	0.573007	7.50368e-06	0.0858714	16.832
rs3793811	-27.421	0.0028198	5.54962	2.94917e-07	0.573007	7.50368e-06	0.0858714	16.832
rs145386453	-27.421	0.0028198	5.54962	2.94917e-07	0.573007	7.50368e-06	0.0858714	16.832
rs117455202	-27.421	0.0028198	5.54962	2.94917e-07	0.573007	7.50368e-06	0.0858714	16.832
rs117528616	-27.421	0.0028198	5.54962	2.94917e-07	0.573007	7.50368e-06	0.0858714	16.832
SNP131	-27.421	0.0028198	5.54962	2.94917e-07	0.573007	7.50368e-06	0.0858714	16.832
exm848512	-27.421	0.0028198	5.54962	2.94917e-07	0.573007	7.50368e-06	0.0858714	16.832
rs187570014	-27.421	0.0028198	5.54962	2.94917e-07	0.573007	7.50368e-06	0.0858714	16.832
rs150444603	-27.421	0.0028198	5.54962	2.94917e-07	0.573007	7.50368e-06	0.0858714	16.832
rs79363026	-27.421	0.0028198	5.54962	2.94917e-07	0.573007	7.50368e-06	0.0858714	16.832
rs142798585	-27.421	0.0028198	5.54962	2.94917e-07	0.573007	7.50368e-06	0.0858714	16.832
rs142428429	-27.421	0.0028198	5.54962	2.94917e-07	0.573007	7.50368e-06	0.0858714	16.832
rs142427245	-27.421	0.0028198	5.54962	2.94917e-07	0.573007	7.50368e-06	0.0858714	16.832
rs143952224	-27.421	0.0028198	5.54962	2.94917e-07	0.573007	7.50368e-06	0.0858714	16.832
rs137867894	-27.421	0.0028198	5.54962	2.94917e-07	0.573007	7.50368e-06	0.0858714	16.832
rs17516000	-27.421	0.0028198	5.54962	2.94917e-07	0.573007	7.50368e-06	0.0858714	16.832
rs149318187	-27.421	0.0028198	5.54962	2.94917e-07	0.573007	7.50368e-06	0.0858714	16.832
rs139045597	-27.421	0.0028198	5.54962	2.94917e-07	0.573007	7.50368e-06	0.0858714	16.832
rs117272848	-27.421	0.0028198	5.54962	2.94917e-07	0.573007	7.50368e-06	0.0858714	16.832
rs145411126	-27.421	0.0028198	5.54962	2.94917e-07	0.573007	7.50368e-06	0.0858714	16.832
rs78283721	-27.421	0.0028198	5.54962	2.94917e-07	0.573007	7.50368e-06	0.0858714	16.832
rs142033080	-27.421	0.0028198	5.54962	2.94917e-07	0.573007	7.50368e-06	0.0858714	16.832
rs146344562	-27.421	0.0028198	5.54962	2.94917e-07	0.573007	7.50368e-06	0.0858714	16.832
rs41299438	-27.421	0.0028198	5.54962	2.94917e-07	0.573007	7.50368e-06	0.0858714	16.832
rs77046859	-27.421	0.0028198	5.54962	2.94917e-07	0.573007	7.50368e-06	0.0858714	16.832
rs117209943	-27.421	0.0028198	5.54962	2.94917e-07	0.573007	7.50368e-06	0.0858714	16.832
rs146728148	-27.421	0.0028198	5.54962	2.94917e-07	0.573007	7.50368e-06	0.0858714	16.832
rs142137211	-27.421	0.0028198	5.54962	2.94917e-07	0.573007	7.50368e-06	0.0858714	16.832
rs117292812	-27.421	0.0028198	5.54962	2.94917e-07	0.573007	7.50368e-06	0.0858714	16.832
rs118191236	-27.421	0.0028198	5.54962	2.94917e-07	0.573007	7.50368e-06	0.0858714	16.832
rs151136181	-27.421	0.0028198	5.54962	2.94917e-07	0.573007	7.50368e-06	0.0858714	16.832
rs77271455	-27.421	0.0028198	5.54962	2.94917e-07	0.573007	7.50368e-06	0.0858714	16.832
rs149299681	-27.421	0.0028198	5.54962	2.94917e-07	0.573007	7.50368e-06	0.0858714	16.832
rs7130798	-27.421	0.0028198	5.54962	2.94917e-07	0.573007	7.50368e-06	0.0858714	16.832
rs180967968	-27.421	0.0028198	5.54962	2.94917e-07	0.573007	7.50368e-06	0.0858714	16.832
rs141985240	-27.421	0.0028198	5.54962	2.94917e-07	0.573007	7.50368e-06	0.0858714	16.832
rs77991263	-27.421	0.0028198	5.54962	2.94917e-07	0.573007	7.50368e-06	0.0858714	16.832
rs142949661	-27.421	0.0028198	5.54962	2.94917e-07	0.573007	7.50368e-06	0.0858714	16.832
rs146219330	-27.421	0.0028198	5.54962	2.94917e-07	0.573007	7.50368e-06	0.0858714	16.832
rs117186901	-27.421	0.0028198	5.54962	2.94917e-07	0.573007	7.50368e-06	0.0858714	16.832
rs140775709	-27.421	0.0028198	5.54962	2.94917e-07	0.573007	7.50368e-06	0.0858714	16.832
rs149502247	-27.421	0.0028198	5.54962	2.94917e-07	0.573007	7.50368e-06	0.0858714	16.832
rs192998156	-27.421	0.0028198	5.54962	2.94917e-07	0.573007	7.50368e-06	0.0858714	16.832
rs11036480	-27.421	0.0028198	5.54962	2.94917e-07	0.573007	7.50368e-06	0.0858714	16.832
rs187343931	-27.421	0.0028198	5.54962	2.94917e-07	0.573007	7.50368e-06	0.0858714	16.832
rs80125794	-27.421	0.0028198	5.54962	2.94917e-07	0.573007	7.50368e-06	0.0858714	16.832
rs140026493	-27.421	0.0028198	5.54962	2.94917e-07	0.573007	7.50368e-06	0.0858714	16.832
newrs192586242	-27.421	0.0028198	5.54962	2.94917e-07	0.573007	7.50368e-06	0.0858714	16.832
rs144093062	-27.421	0.0028198	5.54962	2.94917e-07	0.573007	7.50368e-06	0.0858714	16.832
rs77796380	-27.421	0.0028198	5.54962	2.94917e-07	0.573007	7.50368e-06	0.0858714	16.832
rs78054537	-27.421	0.0028198	5.54962	2.94917e-07	0.573007	7.50368e-06	0.0858714	16.832
11:67234873-GA	-27.421	0.0028198	5.54962	2.94917e-07	0.573007	7.50368e-06	0.0858714	16.832
rs117997280	-27.421	0.0028198	5.54962	2.94917e-07	0.573007	7.50368e-06	0.0858714	16.832
rs147509777	-27.421	0.0028198	5.54962	2.94917e-07	0.573007	7.50368e-06	0.0858714	16.832
rs148267264	-27.421	0.0028198	5.54962	2.94917e-07	0.573007	7.50368e-06	0.0858714	16.832
rs75764879	-27.421	0.0028198	5.54962	2.94917e-07	0.573007	7.50368e-06	0.0858714	16.832
rs74938775	-27.421	0.0028198	5.54962	2.94917e-07	0.573007	7.50368e-06	0.0858714	16.832
rs141237562	-27.421	0.0028198	5.54962	2.94917e-07	0.573007	7.50368e-06	0.0858714	16.832
rs11212764	-27.421	0.0028198	5.54962	2.94917e-07	0.573007	7.50368e-06	0.0858714	16.832
rs139063998	-27.421	0.0028198	5.54962	2.94917e-07	0.573007	7.50368e-06	0.0858714	16.832
rs78026119	-27.421	0.0028198	5.54962	2.94917e-07	0.573007	7.50368e-06	0.0858714	16.832
rs57023335	-27.421	0.0028198	5.54962	2.94917e-07	0.573007	7.50368e-06	0.0858714	16.832
rs117152301	-27.421	0.0028198	5.54962	2.94917e-07	0.573007	7.50368e-06	0.0858714	16.832
rs151314937	-27.421	0.0028198	5.54962	2.94917e-07	0.573007	7.50368e-06	0.0858714	16.832
rs117937367	-27.421	0.0028198	5.54962	2.94917e-07	0.573007	7.50368e-06	0.0858714	16.832
rs79043899	-27.421	0.0028198	5.54962	2.94917e-07	0.573007	7.50368e-06	0.0858714	16.832
rs117121599	-27.421	0.0028198	5.54962	2.94917e-07	0.573007	7.50368e-06	0.0858714	16.832
rs147375842	-27.421	0.0028198	5.54962	2.94917e-07	0.573007	7.50368e-06	0.0858714	16.832
rs117066983	-27.421	0.0028198	5.54962	2.94917e-07	0.573007	7.50368e-06	0.0858714	16.832
rs141681336	-27.421	0.0028198	5.54962	2.94917e-07	0.573007	7.50368e-06	0.0858714	16.832
rs78729500	-27.421	0.0028198	5.54962	2.94917e-07	0.573007	7.50368e-06	0.0858714	16.832
rs117093074	-27.421	0.0028198	5.54962	2.94917e-07	0.573007	7.50368e-06	0.0858714	16.832
rs138863638	-27.421	0.0028198	5.54962	2.94917e-07	0.573007	7.50368e-06	0.0858714	16.832
rs142490659	-27.421	0.0028198	5.54962	2.94917e-07	0.573007	7.50368e-06	0.0858714	16.832
exm978054	-27.421	0.0028198	5.54962	2.94917e-07	0.573007	7.50368e-06	0.0858714	16.832
rs117698562	-27.421	0.0028198	5.54962	2.94917e-07	0.573007	7.50368e-06	0.0858714	16.832
rs142248386	-27.421	0.0028198	5.54962	2.94917e-07	0.573007	7.50368e-06	0.0858714	16.832
exm989107	-27.421	0.0028198	5.54962	2.94917e-07	0.573007	7.50368e-06	0.0858714	16.832
rs150300863	-27.421	0.0028198	5.54962	2.94917e-07	0.573007	7.50368e-06	0.0858714	16.832
exm990024	-27.421	0.0028198	5.54962	2.94917e-07	0.573007	7.50368e-06	0.0858714	16.832
rs148233198	-27.421	0.0028198	5.54962	2.94917e-07	0.573007	7.50368e-06	0.0858714	16.832
rs74979900	-27.421	0.0028198	5.54962	2.94917e-07	0.573007	7.50368e-06	0.0858714	16.832
exm1765856	-27.421	0.0028198	5.54962	2.94917e-07	0.573007	7.50368e-06	0.0858714	16.832
rs142816804	-27.421	0.0028198	5.54962	2.94917e-07	0.573007	7.50368e-06	0.0858714	16.832
rs149349524	-27.421	0.0028198	5.54962	2.94917e-07	0.573007	7.50368e-06	0.0858714	16.832
imm_12_38750797	-27.421	0.0028198	5.54962	2.94917e-07	0.573007	7.50368e-06	0.0858714	16.832
rs192965669	-27.421	0.0028198	5.54962	2.94917e-07	0.573007	7.50368e-06	0.0858714	16.832
rs187666598	-27.421	0.0028198	5.54962	2.94917e-07	0.573007	7.50368e-06	0.0858714	16.832
rs151314243	-27.421	0.0028198	5.54962	2.94917e-07	0.573007	7.50368e-06	0.0858714	16.832
rs149234190	-27.421	0.0028198	5.54962	2.94917e-07	0.573007	7.50368e-06	0.0858714	16.832
rs180744618	-27.421	0.0028198	5.54962	2.94917e-07	0.573007	7.50368e-06	0.0858714	16.832
rs78928914	-27.421	0.0028198	5.54962	2.94917e-07	0.573007	7.50368e-06	0.0858714	16.832
rs145719745	-27.421	0.0028198	5.54962	2.94917e-07	0.573007	7.50368e-06	0.0858714	16.832
rs138522332	-27.421	0.0028198	5.54962	2.94917e-07	0.573007	7.50368e-06	0.0858714	16.832
exm1002252	-27.421	0.0028198	5.54962	2.94917e-07	0.573007	7.50368e-06	0.0858714	16.832
12:53091601-GT	-27.421	0.0028198	5.54962	2.94917e-07	0.573007	7.50368e-06	0.0858714	16.832
imm_12_51377868	-27.421	0.0028198	5.54962	2.94917e-07	0.573007	7.50368e-06	0.0858714	16.832
rs77220009	-27.421	0.0028198	5.54962	2.94917e-07	0.573007	7.50368e-06	0.0858714	16.832
12:56824002-CT	-27.421	0.0028198	5.54962	2.94917e-07	0.573007	7.50368e-06	0.0858714	16.832
rs151149985	-27.421	0.0028198	5.54962	2.94917e-07	0.573007	7.50368e-06	0.0858714	16.832
rs78594119	-27.421	0.0028198	5.54962	2.94917e-07	0.573007	7.50368e-06	0.0858714	16.832
rs187801483	-27.421	0.0028198	5.54962	2.94917e-07	0.573007	7.50368e-06	0.0858714	16.832
rs139236309	-27.421	0.0028198	5.54962	2.94917e-07	0.573007	7.50368e-06	0.0858714	16.832
rs150455908	-27.421	0.0028198	5.54962	2.94917e-07	0.573007	7.50368e-06	0.0858714	16.832
rs140111084	-27.421	0.0028198	5.54962	2.94917e-07	0.573007	7.50368e-06	0.0858714	16.832
rs74329876	-27.421	0.0028198	5.54962	2.94917e-07	0.573007	7.50368e-06	0.0858714	16.832
rs78821196	-27.421	0.0028198	5.54962	2.94917e-07	0.573007	7.50368e-06	0.0858714	16.832
rs58640298	-27.421	0.0028198	5.54962	2.94917e-07	0.573007	7.50368e-06	0.0858714	16.832
rs145067171	-27.421	0.0028198	5.54962	2.94917e-07	0.573007	7.50368e-06	0.0858714	16.832
rs138251806	-27.421	0.0028198	5.54962	2.94917e-07	0.573007	7.50368e-06	0.0858714	16.832
rs80305864	-27.421	0.0028198	5.54962	2.94917e-07	0.573007	7.50368e-06	0.0858714	16.832
rs75783783	-27.421	0.0028198	5.54962	2.94917e-07	0.573007	7.50368e-06	0.0858714	16.832
rs117197756	-27.421	0.0028198	5.54962	2.94917e-07	0.573007	7.50368e-06	0.0858714	16.832
rs78792975	-27.421	0.0028198	5.54962	2.94917e-07	0.573007	7.50368e-06	0.0858714	16.832
rs147223470	-27.421	0.0028198	5.54962	2.94917e-07	0.573007	7.50368e-06	0.0858714	16.832
exm2219765	-27.421	0.0028198	5.54962	2.94917e-07	0.573007	7.50368e-06	0.0858714	16.832
rs150217370	-27.421	0.0028198	5.54962	2.94917e-07	0.573007	7.50368e-06	0.0858714	16.832
rs59686008	-27.421	0.0028198	5.54962	2.94917e-07	0.573007	7.50368e-06	0.0858714	16.832
rs117823931	-27.421	0.0028198	5.54962	2.94917e-07	0.573007	7.50368e-06	0.0858714	16.832
12:112579877-GT	-27.421	0.0028198	5.54962	2.94917e-07	0.573007	7.50368e-06	0.0858714	16.832
rs140530914	-27.421	0.0028198	5.54962	2.94917e-07	0.573007	7.50368e-06	0.0858714	16.832
rs148277779	-27.421	0.0028198	5.54962	2.94917e-07	0.573007	7.50368e-06	0.0858714	16.832
exm2275345	-27.421	0.0028198	5.54962	2.94917e-07	0.573007	7.50368e-06	0.0858714	16.832
rs74820648	-27.421	0.0028198	5.54962	2.94917e-07	0.573007	7.50368e-06	0.0858714	16.832
12:122150860-AC	-27.421	0.0028198	5.54962	2.94917e-07	0.573007	7.50368e-06	0.0858714	16.832
rs139142723	-27.421	0.0028198	5.54962	2.94917e-07	0.573007	7.50368e-06	0.0858714	16.832
rs116972975	-27.421	0.0028198	5.54962	2.94917e-07	0.573007	7.50368e-06	0.0858714	16.832
rs76130642	-27.421	0.0028198	5.54962	2.94917e-07	0.573007	7.50368e-06	0.0858714	16.832
rs147152437	-27.421	0.0028198	5.54962	2.94917e-07	0.573007	7.50368e-06	0.0858714	16.832
rs181328337	-27.421	0.0028198	5.54962	2.94917e-07	0.573007	7.50368e-06	0.0858714	16.832
rs182857256	-27.421	0.0028198	5.54962	2.94917e-07	0.573007	7.50368e-06	0.0858714	16.832
rs145046364	-27.421	0.0028198	5.54962	2.94917e-07	0.573007	7.50368e-06	0.0858714	16.832
rs145985541	-27.421	0.0028198	5.54962	2.94917e-07	0.573007	7.50368e-06	0.0858714	16.832
rs149915751	-27.421	0.0028198	5.54962	2.94917e-07	0.573007	7.50368e-06	0.0858714	16.832
rs183328539	-27.421	0.0028198	5.54962	2.94917e-07	0.573007	7.50368e-06	0.0858714	16.832
rs79991520	-27.421	0.0028198	5.54962	2.94917e-07	0.573007	7.50368e-06	0.0858714	16.832
rs117938586	-27.421	0.0028198	5.54962	2.94917e-07	0.573007	7.50368e-06	0.0858714	16.832
rs9568147	-27.421	0.0028198	5.54962	2.94917e-07	0.573007	7.50368e-06	0.0858714	16.832
rs149949253	-27.421	0.0028198	5.54962	2.94917e-07	0.573007	7.50368e-06	0.0858714	16.832
rs78261763	-27.421	0.0028198	5.54962	2.94917e-07	0.573007	7.50368e-06	0.0858714	16.832
rs140358575	-27.421	0.0028198	5.54962	2.94917e-07	0.573007	7.50368e-06	0.0858714	16.832
rs144842247	-27.421	0.0028198	5.54962	2.94917e-07	0.573007	7.50368e-06	0.0858714	16.832
rs140644633	-27.421	0.0028198	5.54962	2.94917e-07	0.573007	7.50368e-06	0.0858714	16.832
rs147977343	-27.421	0.0028198	5.54962	2.94917e-07	0.573007	7.50368e-06	0.0858714	16.832
rs75867339	-27.421	0.0028198	5.54962	2.94917e-07	0.573007	7.50368e-06	0.0858714	16.832
rs117068479	-27.421	0.0028198	5.54962	2.94917e-07	0.573007	7.50368e-06	0.0858714	16.832
rs150530277	-27.421	0.0028198	5.54962	2.94917e-07	0.573007	7.50368e-06	0.0858714	16.832
rs191179599	-27.421	0.0028198	5.54962	2.94917e-07	0.573007	7.50368e-06	0.0858714	16.832
rs147778074	-27.421	0.0028198	5.54962	2.94917e-07	0.573007	7.50368e-06	0.0858714	16.832
rs191455113	-27.421	0.0028198	5.54962	2.94917e-07	0.573007	7.50368e-06	0.0858714	16.832
exm2274659	-27.421	0.0028198	5.54962	2.94917e-07	0.573007	7.50368e-06	0.0858714	16.832
rs117021307	-27.421	0.0028198	5.54962	2.94917e-07	0.573007	7.50368e-06	0.0858714	16.832
rs76936836	-27.421	0.0028198	5.54962	2.94917e-07	0.573007	7.50368e-06	0.0858714	16.832
rs117219194	-27.421	0.0028198	5.54962	2.94917e-07	0.573007	7.50368e-06	0.0858714	16.832
rs151288330	-27.421	0.0028198	5.54962	2.94917e-07	0.573007	7.50368e-06	0.0858714	16.832
rs150219828	-27.421	0.0028198	5.54962	2.94917e-07	0.573007	7.50368e-06	0.0858714	16.832
rs141800557	-27.421	0.0028198	5.54962	2.94917e-07	0.573007	7.50368e-06	0.0858714	16.832
rs117114387	-27.421	0.0028198	5.54962	2.94917e-07	0.573007	7.50368e-06	0.0858714	16.832
rs138008369	-27.421	0.0028198	5.54962	2.94917e-07	0.573007	7.50368e-06	0.0858714	16.832
rs191044247	-27.421	0.0028198	5.54962	2.94917e-07	0.573007	7.50368e-06	0.0858714	16.832
rs17525706	-27.421	0.0028198	5.54962	2.94917e-07	0.573007	7.50368e-06	0.0858714	16.832
rs76577246	-27.421	0.0028198	5.54962	2.94917e-07	0.573007	7.50368e-06	0.0858714	16.832
rs143548523	-27.421	0.0028198	5.54962	2.94917e-07	0.573007	7.50368e-06	0.0858714	16.832
rs140757483	-27.421	0.0028198	5.54962	2.94917e-07	0.573007	7.50368e-06	0.0858714	16.832
rs75717538	-27.421	0.0028198	5.54962	2.94917e-07	0.573007	7.50368e-06	0.0858714	16.832
rs117160565	-27.421	0.0028198	5.54962	2.94917e-07	0.573007	7.50368e-06	0.0858714	16.832
rs140269395	-27.421	0.0028198	5.54962	2.94917e-07	0.573007	7.50368e-06	0.0858714	16.832
rs74576923	-27.421	0.0028198	5.54962	2.94917e-07	0.573007	7.50368e-06	0.0858714	16.832
rs79367070	-27.421	0.0028198	5.54962	2.94917e-07	0.573007	7.50368e-06	0.0858714	16.832
rs80274596	-27.421	0.0028198	5.54962	2.94917e-07	0.573007	7.50368e-06	0.0858714	16.832
rs184674278	-27.421	0.0028198	5.54962	2.94917e-07	0.573007	7.50368e-06	0.0858714	16.832
rs139556571	-27.421	0.0028198	5.54962	2.94917e-07	0.573007	7.50368e-06	0.0858714	16.832
rs80222116	-27.421	0.0028198	5.54962	2.94917e-07	0.573007	7.50368e-06	0.0858714	16.832
rs117994787	-27.421	0.0028198	5.54962	2.94917e-07	0.573007	7.50368e-06	0.0858714	16.832
rs144219102	-27.421	0.0028198	5.54962	2.94917e-07	0.573007	7.50368e-06	0.0858714	16.832
rs142952191	-27.421	0.0028198	5.54962	2.94917e-07	0.573007	7.50368e-06	0.0858714	16.832
rs141232421	-27.421	0.0028198	5.54962	2.94917e-07	0.573007	7.50368e-06	0.0858714	16.832
rs150061329	-27.421	0.0028198	5.54962	2.94917e-07	0.573007	7.50368e-06	0.0858714	16.832
rs150582034	-27.421	0.0028198	5.54962	2.94917e-07	0.573007	7.50368e-06	0.0858714	16.832
rs74464864	-27.421	0.0028198	5.54962	2.94917e-07	0.573007	7.50368e-06	0.0858714	16.832
rs76409166	-27.421	0.0028198	5.54962	2.94917e-07	0.573007	7.50368e-06	0.0858714	16.832
rs144521331	-27.421	0.0028198	5.54962	2.94917e-07	0.573007	7.50368e-06	0.0858714	16.832
rs188343434	-27.421	0.0028198	5.54962	2.94917e-07	0.573007	7.50368e-06	0.0858714	16.832
rs117212923	-27.421	0.0028198	5.54962	2.94917e-07	0.573007	7.50368e-06	0.0858714	16.832
rs187052141	-27.421	0.0028198	5.54962	2.94917e-07	0.573007	7.50368e-06	0.0858714	16.832
rs192555774	-27.421	0.0028198	5.54962	2.94917e-07	0.573007	7.50368e-06	0.0858714	16.832
rs257454	-27.421	0.0028198	5.54962	2.94917e-07	0.573007	7.50368e-06	0.0858714	16.832
rs150476682	-27.421	0.0224574	5.54962	2.94917e-07	0.573007	1.94557e-05	0.0224574	16.832
rs143010366	-27.421	0.0028198	5.54962	2.94917e-07	0.573007	7.50368e-06	0.0858714	16.832
rs75812946	-27.421	0.0028198	5.54962	2.94917e-07	0.573007	7.50368e-06	0.0858714	16.832
rs117850114	-27.421	0.0028198	5.54962	2.94917e-07	0.573007	7.50368e-06	0.0858714	16.832
rs79641633	-27.421	0.0028198	5.54962	2.94917e-07	0.573007	7.50368e-06	0.0858714	16.832
rs180939683	-27.421	0.0028198	5.54962	2.94917e-07	0.573007	7.50368e-06	0.0858714	16.832
rs144622673	-27.421	0.0028198	5.54962	2.94917e-07	0.573007	7.50368e-06	0.0858714	16.832
rs147999537	-27.421	0.0028198	5.54962	2.94917e-07	0.573007	7.50368e-06	0.0858714	16.832
rs74413610	-27.421	0.0028198	5.54962	2.94917e-07	0.573007	7.50368e-06	0.0858714	16.832
rs60378576	-27.421	0.0028198	5.54962	2.94917e-07	0.573007	7.50368e-06	0.0858714	16.832
rs34984458	-27.421	0.0028198	5.54962	2.94917e-07	0.573007	7.50368e-06	0.0858714	16.832
rs12589781	-27.421	0.0028198	5.54962	2.94917e-07	0.573007	7.50368e-06	0.0858714	16.832
rs137934194	-27.421	0.0028198	5.54962	2.94917e-07	0.573007	7.50368e-06	0.0858714	16.832
rs189180243	-27.421	0.0028198	5.54962	2.94917e-07	0.573007	7.50368e-06	0.0858714	16.832
rs79275026	-27.421	0.0028198	5.54962	2.94917e-07	0.573007	7.50368e-06	0.0858714	16.832
exm1150090	-27.421	0.0028198	5.54962	2.94917e-07	0.573007	7.50368e-06	0.0858714	16.832
rs186975674	-27.421	0.0028198	5.54962	2.94917e-07	0.573007	7.50368e-06	0.0858714	16.832
rs145526987	-27.421	0.0028198	5.54962	2.94917e-07	0.573007	7.50368e-06	0.0858714	16.832
exm1155572	-27.421	0.0028198	5.54962	2.94917e-07	0.573007	7.50368e-06	0.0858714	16.832
exm1831285	-27.421	0.0028198	5.54962	2.94917e-07	0.573007	7.50368e-06	0.0858714	16.832
rs186787188	-27.421	0.0028198	5.54962	2.94917e-07	0.573007	7.50368e-06	0.0858714	16.832
rs143421985	-27.421	0.0028198	5.54962	2.94917e-07	0.573007	7.50368e-06	0.0858714	16.832
rs117646506	-27.421	0.0028198	5.54962	2.94917e-07	0.573007	7.50368e-06	0.0858714	16.832
rs144143693	-27.421	0.0028198	5.54962	2.94917e-07	0.573007	7.50368e-06	0.0858714	16.832
rs191148556	-27.421	0.0028198	5.54962	2.94917e-07	0.573007	7.50368e-06	0.0858714	16.832
rs149548408	-27.421	0.0028198	5.54962	2.94917e-07	0.573007	7.50368e-06	0.0858714	16.832
rs145288125	-27.421	0.0028198	5.54962	2.94917e-07	0.573007	7.50368e-06	0.0858714	16.832
rs79059180	-27.421	0.0028198	5.54962	2.94917e-07	0.573007	7.50368e-06	0.0858714	16.832
rs140808315	-27.421	0.0028198	5.54962	2.94917e-07	0.573007	7.50368e-06	0.0858714	16.832
rs185249778	-27.421	0.0028198	5.54962	2.94917e-07	0.573007	7.50368e-06	0.0858714	16.832
rs117742494	-27.421	0.0028198	5.54962	2.94917e-07	0.573007	7.50368e-06	0.0858714	16.832
rs77659422	-27.421	0.0028198	5.54962	2.94917e-07	0.573007	7.50368e-06	0.0858714	16.832
rs147962353	-27.421	0.0028198	5.54962	2.94917e-07	0.573007	7.50368e-06	0.0858714	16.832
exm1841798	-27.421	0.0028198	5.54962	2.94917e-07	0.573007	7.50368e-06	0.0858714	16.832
rs117236508	-27.421	0.0028198	5.54962	2.94917e-07	0.573007	7.50368e-06	0.0858714	16.832
exm2274782	-27.421	0.0028198	5.54962	2.94917e-07	0.573007	7.50368e-06	0.0858714	16.832
rs74486163	-27.421	0.0028198	5.54962	2.94917e-07	0.573007	7.50368e-06	0.0858714	16.832
rs28385013	-27.421	0.0028198	5.54962	2.94917e-07	0.573007	7.50368e-06	0.0858714	16.832
rs151314215	-27.421	0.0028198	5.54962	2.94917e-07	0.573007	7.50368e-06	0.0858714	16.832
rs78034754	-27.421	0.0028198	5.54962	2.94917e-07	0.573007	7.50368e-06	0.0858714	16.832
rs77071696	-27.421	0.0028198	5.54962	2.94917e-07	0.573007	7.50368e-06	0.0858714	16.832
rs139573892	-27.421	0.0028198	5.54962	2.94917e-07	0.573007	7.50368e-06	0.0858714	16.832
rs117808488	-27.421	0.0028198	5.54962	2.94917e-07	0.573007	7.50368e-06	0.0858714	16.832
15:101814691-TC	-27.421	0.0028198	5.54962	2.94917e-07	0.573007	7.50368e-06	0.0858714	16.832
rs150771484	-27.421	0.0028198	5.54962	2.94917e-07	0.573007	7.50368e-06	0.0858714	16.832
exm2274794	-27.421	0.0028198	5.54962	2.94917e-07	0.573007	7.50368e-06	0.0858714	16.832
rs117747352	-27.421	0.0028198	5.54962	2.94917e-07	0.573007	7.50368e-06	0.0858714	16.832
rs118121831	-27.421	0.0028198	5.54962	2.94917e-07	0.573007	7.50368e-06	0.0858714	16.832
rs74572819	-27.421	0.0028198	5.54962	2.94917e-07	0.573007	7.50368e-06	0.0858714	16.832
rs145974103	-27.421	0.0028198	5.54962	2.94917e-07	0.573007	7.50368e-06	0.0858714	16.832
rs140543261	-27.421	0.0028198	5.54962	2.94917e-07	0.573007	7.50368e-06	0.0858714	16.832
rs148245740	-27.421	0.0028198	5.54962	2.94917e-07	0.573007	7.50368e-06	0.0858714	16.832
rs182444420	-27.421	0.0028198	5.54962	2.94917e-07	0.573007	7.50368e-06	0.0858714	16.832
rs75296718	-27.421	0.0028198	5.54962	2.94917e-07	0.573007	7.50368e-06	0.0858714	16.832
rs185957289	-27.421	0.0028198	5.54962	2.94917e-07	0.573007	7.50368e-06	0.0858714	16.832
16:29825084-GA	-27.421	0.0028198	5.54962	2.94917e-07	0.573007	7.50368e-06	0.0858714	16.832
16:30004674-TC	-27.421	0.0028198	5.54962	2.94917e-07	0.573007	7.50368e-06	0.0858714	16.832
exm1856270	-27.421	0.0028198	5.54962	2.94917e-07	0.573007	7.50368e-06	0.0858714	16.832
rs140492371	-27.421	0.0028198	5.54962	2.94917e-07	0.573007	7.50368e-06	0.0858714	16.832
rs146081597	-27.421	0.0028198	5.54962	2.94917e-07	0.573007	7.50368e-06	0.0858714	16.832
rs182943331	-27.421	0.0028198	5.54962	2.94917e-07	0.573007	7.50368e-06	0.0858714	16.832
rs188704067	-27.421	0.0028198	5.54962	2.94917e-07	0.573007	7.50368e-06	0.0858714	16.832
rs145654017	-27.421	0.0028198	5.54962	2.94917e-07	0.573007	7.50368e-06	0.0858714	16.832
rs143200400	-27.421	0.0028198	5.54962	2.94917e-07	0.573007	7.50368e-06	0.0858714	16.832
rs144058691	-27.421	0.0028198	5.54962	2.94917e-07	0.573007	7.50368e-06	0.0858714	16.832
rs732580	-27.421	0.0028198	5.54962	2.94917e-07	0.573007	7.50368e-06	0.0858714	16.832
rs139068506	-27.421	0.0028198	5.54962	2.94917e-07	0.573007	7.50368e-06	0.0858714	16.832
rs74420603	-27.421	0.0028198	5.54962	2.94917e-07	0.573007	7.50368e-06	0.0858714	16.832
rs186631004	-27.421	0.0028198	5.54962	2.94917e-07	0.573007	7.50368e-06	0.0858714	16.832
rs76067459	-27.421	0.0028198	5.54962	2.94917e-07	0.573007	7.50368e-06	0.0858714	16.832
rs79719793	-27.421	0.0028198	5.54962	2.94917e-07	0.573007	7.50368e-06	0.0858714	16.832
16:77401511-T-C	-27.421	0.0028198	5.54962	2.94917e-07	0.573007	7.50368e-06	0.0858714	16.832
rs184997830	-27.421	0.0028198	5.54962	2.94917e-07	0.573007	7.50368e-06	0.0858714	16.832
rs16951695	-27.421	0.0028198	5.54962	2.94917e-07	0.573007	7.50368e-06	0.0858714	16.832
rs149140245	-27.421	0.0028198	5.54962	2.94917e-07	0.573007	7.50368e-06	0.0858714	16.832
rs117009118	-27.421	0.0028198	5.54962	2.94917e-07	0.573007	7.50368e-06	0.0858714	16.832
rs147839838	-27.421	0.0028198	5.54962	2.94917e-07	0.573007	7.50368e-06	0.0858714	16.832
rs141839684	-27.421	0.0028198	5.54962	2.94917e-07	0.573007	7.50368e-06	0.0858714	16.832
rs75389253	-27.421	0.0028198	5.54962	2.94917e-07	0.573007	7.50368e-06	0.0858714	16.832
exm1285675	-27.421	0.0028198	5.54962	2.94917e-07	0.573007	7.50368e-06	0.0858714	16.832
rs12603318	-27.421	0.0028198	5.54962	2.94917e-07	0.573007	7.50368e-06	0.0858714	16.832
rs55794822	-27.421	0.0028198	5.54962	2.94917e-07	0.573007	7.50368e-06	0.0858714	16.832
rs148753486	-27.421	0.0028198	5.54962	2.94917e-07	0.573007	7.50368e-06	0.0858714	16.832
rs77000667	-27.421	0.0028198	5.54962	2.94917e-07	0.573007	7.50368e-06	0.0858714	16.832
rs138112443	-27.421	0.0028198	5.54962	2.94917e-07	0.573007	7.50368e-06	0.0858714	16.832
rs140321559	-27.421	0.0028198	5.54962	2.94917e-07	0.573007	7.50368e-06	0.0858714	16.832
rs139718269	-27.421	0.0028198	5.54962	2.94917e-07	0.573007	7.50368e-06	0.0858714	16.832
rs143736199	-27.421	0.0028198	5.54962	2.94917e-07	0.573007	7.50368e-06	0.0858714	16.832
rs140057283	-27.421	0.0028198	5.54962	2.94917e-07	0.573007	7.50368e-06	0.0858714	16.832
rs182905203	-27.421	0.0028198	5.54962	2.94917e-07	0.573007	7.50368e-06	0.0858714	16.832
17:27225499-CT	-27.421	0.0028198	5.54962	2.94917e-07	0.573007	7.50368e-06	0.0858714	16.832
rs142055281	-27.421	0.0028198	5.54962	2.94917e-07	0.573007	7.50368e-06	0.0858714	16.832
rs117435186	-27.421	0.0028198	5.54962	2.94917e-07	0.573007	7.50368e-06	0.0858714	16.832
rs118188112	-27.421	0.0028198	5.54962	2.94917e-07	0.573007	7.50368e-06	0.0858714	16.832
rs149145943	-27.421	0.0028198	5.54962	2.94917e-07	0.573007	7.50368e-06	0.0858714	16.832
rs183650148	-27.421	0.0028198	5.54962	2.94917e-07	0.573007	7.50368e-06	0.0858714	16.832
rs9899209	-27.421	0.0028198	5.54962	2.94917e-07	0.573007	7.50368e-06	0.0858714	16.832
17:43922800-CA	-27.421	0.0028198	5.54962	2.94917e-07	0.573007	7.50368e-06	0.0858714	16.832
17:47071917-T-C	-27.421	0.0028198	5.54962	2.94917e-07	0.573007	7.50368e-06	0.0858714	16.832
rs186175042	-27.421	0.0028198	5.54962	2.94917e-07	0.573007	7.50368e-06	0.0858714	16.832
rs150193023	-27.421	0.0028198	5.54962	2.94917e-07	0.573007	7.50368e-06	0.0858714	16.832
rs149386179	-27.421	0.0028198	5.54962	2.94917e-07	0.573007	7.50368e-06	0.0858714	16.832
rs190192560	-27.421	0.0028198	5.54962	2.94917e-07	0.573007	7.50368e-06	0.0858714	16.832
rs77296667	-27.421	0.0028198	5.54962	2.94917e-07	0.573007	7.50368e-06	0.0858714	16.832
rs147582155	-27.421	0.0028198	5.54962	2.94917e-07	0.573007	7.50368e-06	0.0858714	16.832
rs117167673	-27.421	0.0028198	5.54962	2.94917e-07	0.573007	7.50368e-06	0.0858714	16.832
rs144963508	-27.421	0.0028198	5.54962	2.94917e-07	0.573007	7.50368e-06	0.0858714	16.832
17:68693866-T-C	-27.421	0.0028198	5.54962	2.94917e-07	0.573007	7.50368e-06	0.0858714	16.832
exm1350722	-27.421	0.0028198	5.54962	2.94917e-07	0.573007	7.50368e-06	0.0858714	16.832
exm1907871	-27.421	0.0028198	5.54962	2.94917e-07	0.573007	7.50368e-06	0.0858714	16.832
rs145491074	-27.421	0.0028198	5.54962	2.94917e-07	0.573007	7.50368e-06	0.0858714	16.832
rs117574023	-27.421	0.0028198	5.54962	2.94917e-07	0.573007	7.50368e-06	0.0858714	16.832
rs189310554	-27.421	0.0028198	5.54962	2.94917e-07	0.573007	7.50368e-06	0.0858714	16.832
rs77374713	-27.421	0.0028198	5.54962	2.94917e-07	0.573007	7.50368e-06	0.0858714	16.832
rs143639712	-27.421	0.0028198	5.54962	2.94917e-07	0.573007	7.50368e-06	0.0858714	16.832
rs117221568	-27.421	0.0028198	5.54962	2.94917e-07	0.573007	7.50368e-06	0.0858714	16.832
exm2228023	-27.421	0.0028198	5.54962	2.94917e-07	0.573007	7.50368e-06	0.0858714	16.832
rs143527180	-27.421	0.0028198	5.54962	2.94917e-07	0.573007	7.50368e-06	0.0858714	16.832
rs148636563	-27.421	0.0028198	5.54962	2.94917e-07	0.573007	7.50368e-06	0.0858714	16.832
rs78876310	-27.421	0.0028198	5.54962	2.94917e-07	0.573007	7.50368e-06	0.0858714	16.832
rs117484971	-27.421	0.0028198	5.54962	2.94917e-07	0.573007	7.50368e-06	0.0858714	16.832
rs138409145	-27.421	0.0028198	5.54962	2.94917e-07	0.573007	7.50368e-06	0.0858714	16.832
rs147903466	-27.421	0.0028198	5.54962	2.94917e-07	0.573007	7.50368e-06	0.0858714	16.832
rs79914366	-27.421	0.0028198	5.54962	2.94917e-07	0.573007	7.50368e-06	0.0858714	16.832
rs142909525	-27.421	0.0028198	5.54962	2.94917e-07	0.573007	7.50368e-06	0.0858714	16.832
rs74259434	-27.421	0.0028198	5.54962	2.94917e-07	0.573007	7.50368e-06	0.0858714	16.832
rs61572771	-27.421	0.0028198	5.54962	2.94917e-07	0.573007	7.50368e-06	0.0858714	16.832
18:38252991-C-G	-27.421	0.0028198	5.54962	2.94917e-07	0.573007	7.50368e-06	0.0858714	16.832
rs139268903	-27.421	0.0028198	5.54962	2.94917e-07	0.573007	7.50368e-06	0.0858714	16.832
rs78016361	-27.421	0.0028198	5.54962	2.94917e-07	0.573007	7.50368e-06	0.0858714	16.832
rs140622112	-27.421	0.0028198	5.54962	2.94917e-07	0.573007	7.50368e-06	0.0858714	16.832
rs139774476	-27.421	0.0028198	5.54962	2.94917e-07	0.573007	7.50368e-06	0.0858714	16.832
rs117994833	-27.421	0.0028198	5.54962	2.94917e-07	0.573007	7.50368e-06	0.0858714	16.832
rs145520345	-27.421	0.0028198	5.54962	2.94917e-07	0.573007	7.50368e-06	0.0858714	16.832
rs150972124	-27.421	0.0028198	5.54962	2.94917e-07	0.573007	7.50368e-06	0.0858714	16.832
rs140217419	-27.421	0.0028198	5.54962	2.94917e-07	0.573007	7.50368e-06	0.0858714	16.832
rs117173872	-27.421	0.0028198	5.54962	2.94917e-07	0.573007	7.50368e-06	0.0858714	16.832
rs79149909	-27.421	0.0028198	5.54962	2.94917e-07	0.573007	7.50368e-06	0.0858714	16.832
exm1401142	-27.421	0.0028198	5.54962	2.94917e-07	0.573007	7.50368e-06	0.0858714	16.832
rs140228308	-27.421	0.0028198	5.54962	2.94917e-07	0.573007	7.50368e-06	0.0858714	16.832
rs376483892	-27.421	0.0028198	5.54962	2.94917e-07	0.573007	7.50368e-06	0.0858714	16.832
rs199892957	-27.421	0.0028198	5.54962	2.94917e-07	0.573007	7.50368e-06	0.0858714	16.832
rs76149029	-27.421	0.0028198	5.54962	2.94917e-07	0.573007	7.50368e-06	0.0858714	16.832
rs1107711	-27.421	0.0028198	5.54962	2.94917e-07	0.573007	7.50368e-06	0.0858714	16.832
19:8962029-GT	-27.421	0.0028198	5.54962	2.94917e-07	0.573007	7.50368e-06	0.0858714	16.832
rs2288901	-27.421	0.0028198	5.54962	2.94917e-07	0.573007	7.50368e-06	0.0858714	16.832
exm1921742	-27.421	0.0028198	5.54962	2.94917e-07	0.573007	7.50368e-06	0.0858714	16.832
rs78705567	-27.421	0.0028198	5.54962	2.94917e-07	0.573007	7.50368e-06	0.0858714	16.832
rs78562794	-27.421	0.0028198	5.54962	2.94917e-07	0.573007	7.50368e-06	0.0858714	16.832
rs76214148	-27.421	0.0028198	5.54962	2.94917e-07	0.573007	7.50368e-06	0.0858714	16.832
exm1923361	-27.421	0.0028198	5.54962	2.94917e-07	0.573007	7.50368e-06	0.0858714	16.832
rs139895115	-27.421	0.0220077	5.54962	2.94917e-07	0.573007	1.98934e-05	0.0220077	16.832
rs143071035	-27.421	0.0028198	5.54962	2.94917e-07	0.573007	7.50368e-06	0.0858714	16.832
rs143938519	-27.421	0.0028198	5.54962	2.94917e-07	0.573007	7.50368e-06	0.0858714	16.832
rs80119825	-27.421	0.0028198	5.54962	2.94917e-07	0.573007	7.50368e-06	0.0858714	16.832
rs140356108	-27.421	0.0028198	5.54962	2.94917e-07	0.573007	7.50368e-06	0.0858714	16.832
rs147830673	-27.421	0.0028198	5.54962	2.94917e-07	0.573007	7.50368e-06	0.0858714	16.832
exm1455315	-27.421	0.0028198	5.54962	2.94917e-07	0.573007	7.50368e-06	0.0858714	16.832
rs138507165	-27.421	0.0028198	5.54962	2.94917e-07	0.573007	7.50368e-06	0.0858714	16.832
rs140190524	-27.421	0.0028198	5.54962	2.94917e-07	0.573007	7.50368e-06	0.0858714	16.832
19:47424219-CT	-27.421	0.0028198	5.54962	2.94917e-07	0.573007	7.50368e-06	0.0858714	16.832
rs139585754	-27.421	0.0028198	5.54962	2.94917e-07	0.573007	7.50368e-06	0.0858714	16.832
rs75974495	-27.421	0.0028198	5.54962	2.94917e-07	0.573007	7.50368e-06	0.0858714	16.832
rs188877536	-27.421	0.0028198	5.54962	2.94917e-07	0.573007	7.50368e-06	0.0858714	16.832
rs141273274	-27.421	0.0028198	5.54962	2.94917e-07	0.573007	7.50368e-06	0.0858714	16.832
rs147966687	-27.421	0.0028198	5.54962	2.94917e-07	0.573007	7.50368e-06	0.0858714	16.832
rs148843622	-27.421	0.0028198	5.54962	2.94917e-07	0.573007	7.50368e-06	0.0858714	16.832
rs78093016	-27.421	0.0028198	5.54962	2.94917e-07	0.573007	7.50368e-06	0.0858714	16.832
rs139538328	-27.421	0.0028198	5.54962	2.94917e-07	0.573007	7.50368e-06	0.0858714	16.832
exm1526701	-27.421	0.0028198	5.54962	2.94917e-07	0.573007	7.50368e-06	0.0858714	16.832
rs150251530	-27.421	0.0028198	5.54962	2.94917e-07	0.573007	7.50368e-06	0.0858714	16.832
rs117847801	-27.421	0.0028198	5.54962	2.94917e-07	0.573007	7.50368e-06	0.0858714	16.832
rs187511414	-27.421	0.0028198	5.54962	2.94917e-07	0.573007	7.50368e-06	0.0858714	16.832
rs147762749	-27.421	0.0028198	5.54962	2.94917e-07	0.573007	7.50368e-06	0.0858714	16.832
exm1960759	-27.421	0.0028198	5.54962	2.94917e-07	0.573007	7.50368e-06	0.0858714	16.832
rs6138376	-27.421	0.0028198	5.54962	2.94917e-07	0.573007	7.50368e-06	0.0858714	16.832
rs73611999	-27.421	0.0028198	5.54962	2.94917e-07	0.573007	7.50368e-06	0.0858714	16.832
rs148267598	-27.421	0.0028198	5.54962	2.94917e-07	0.573007	7.50368e-06	0.0858714	16.832
rs141672178	-27.421	0.0028198	5.54962	2.94917e-07	0.573007	7.50368e-06	0.0858714	16.832
rs141556262	-27.421	0.0028198	5.54962	2.94917e-07	0.573007	7.50368e-06	0.0858714	16.832
rs139987367	-27.421	0.0028198	5.54962	2.94917e-07	0.573007	7.50368e-06	0.0858714	16.832
rs79741302	-27.421	0.0028198	5.54962	2.94917e-07	0.573007	7.50368e-06	0.0858714	16.832
rs79534067	-27.421	0.0028198	5.54962	2.94917e-07	0.573007	7.50368e-06	0.0858714	16.832
exm1550535	-27.421	0.0028198	5.54962	2.94917e-07	0.573007	7.50368e-06	0.0858714	16.832
rs188561108	-27.421	0.0028198	5.54962	2.94917e-07	0.573007	7.50368e-06	0.0858714	16.832
rs144252000	-27.421	0.0028198	5.54962	2.94917e-07	0.573007	7.50368e-06	0.0858714	16.832
rs145956510	-27.421	0.0028198	5.54962	2.94917e-07	0.573007	7.50368e-06	0.0858714	16.832
rs146214848	-27.421	0.0028198	5.54962	2.94917e-07	0.573007	7.50368e-06	0.0858714	16.832
kgp28003026	-27.421	0.0028198	5.54962	2.94917e-07	0.573007	7.50368e-06	0.0858714	16.832
rs193263576	-27.421	0.0028198	5.54962	2.94917e-07	0.573007	7.50368e-06	0.0858714	16.832
rs148921170	-27.421	0.0028198	5.54962	2.94917e-07	0.573007	7.50368e-06	0.0858714	16.832
rs142167327	-27.421	0.0028198	5.54962	2.94917e-07	0.573007	7.50368e-06	0.0858714	16.832
rs146390082	-27.421	0.0028198	5.54962	2.94917e-07	0.573007	7.50368e-06	0.0858714	16.832
rs146200670	-27.421	0.0028198	5.54962	2.94917e-07	0.573007	7.50368e-06	0.0858714	16.832
rs137953911	-27.421	0.0028198	5.54962	2.94917e-07	0.573007	7.50368e-06	0.0858714	16.832
rs143405754	-27.421	0.0028198	5.54962	2.94917e-07	0.573007	7.50368e-06	0.0858714	16.832
rs58563114	-27.421	0.0028198	5.54962	2.94917e-07	0.573007	7.50368e-06	0.0858714	16.832
rs117996389	-27.421	0.0028198	5.54962	2.94917e-07	0.573007	7.50368e-06	0.0858714	16.832
imm_21_39403394	-27.421	0.0028198	5.54962	2.94917e-07	0.573007	7.50368e-06	0.0858714	16.832
rs148621955	-27.421	0.0028198	5.54962	2.94917e-07	0.573007	7.50368e-06	0.0858714	16.832
rs117277763	-27.421	0.0028198	5.54962	2.94917e-07	0.573007	7.50368e-06	0.0858714	16.832
22:22890869-CT	-27.421	0.0028198	5.54962	2.94917e-07	0.573007	7.50368e-06	0.0858714	16.832
rs149891695	-27.421	0.0028198	5.54962	2.94917e-07	0.573007	7.50368e-06	0.0858714	16.832
rs137861448	-27.421	0.0028198	5.54962	2.94917e-07	0.573007	7.50368e-06	0.0858714	16.832
rs117210757	-27.421	0.0028198	5.54962	2.94917e-07	0.573007	7.50368e-06	0.0858714	16.832
rs117242780	-27.421	0.0028198	5.54962	2.94917e-07	0.573007	7.50368e-06	0.0858714	16.832
rs180872161	-27.421	0.0028198	5.54962	2.94917e-07	0.573007	7.50368e-06	0.0858714	16.832
rs141631324	-27.421	0.0028198	5.54962	2.94917e-07	0.573007	7.50368e-06	0.0858714	16.832
rs146123691	-27.421	0.0028198	5.54962	2.94917e-07	0.573007	7.50368e-06	0.0858714	16.832
rs72627586	-27.421	0.0028198	5.54962	2.94917e-07	0.573007	7.50368e-06	0.0858714	16.832
rs112417429	-27.421	0.0028198	5.54962	2.94917e-07	0.573007	7.50368e-06	0.0858714	16.832
rs146388241	-27.421	0.0028198	5.54962	2.94917e-07	0.573007	7.50368e-06	0.0858714	16.832
exm2205011	-27.421	0.0028198	5.54962	2.94917e-07	0.573007	7.50368e-06	0.0858714	16.832
rs142208865	-27.421	0.0028198	5.54962	2.94917e-07	0.573007	7.50368e-06	0.0858714	16.832
exm1630024	-27.421	0.0028198	5.54962	2.94917e-07	0.573007	7.50368e-06	0.0858714	16.832
rs181499134	-27.421	0.0028198	5.54962	2.94917e-07	0.573007	7.50368e-06	0.0858714	16.832
rs143954191	-27.421	0.0028198	5.54962	2.94917e-07	0.573007	7.50368e-06	0.0858714	16.832
rs145394642	-27.421	0.0028198	5.54962	2.94917e-07	0.573007	7.50368e-06	0.0858714	16.832
rs182040920	-27.421	0.0028198	5.54962	2.94917e-07	0.573007	7.50368e-06	0.0858714	16.832
rs188916958	-27.421	0.0028198	5.54962	2.94917e-07	0.573007	7.50368e-06	0.0858714	16.832
exm1639860	-27.421	0.0028198	5.54962	2.94917e-07	0.573007	7.50368e-06	0.0858714	16.832
rs12688332	-27.421	0.0028198	5.54962	2.94917e-07	0.573007	7.50368e-06	0.0858714	16.832
rs72623447	-27.421	0.0028198	5.54962	2.94917e-07	0.573007	7.50368e-06	0.0858714	16.832
rs140120657	-27.421	0.0028198	5.54962	2.94917e-07	0.573007	7.50368e-06	0.0858714	16.832
rs181135806	-27.421	0.0028198	5.54962	2.94917e-07	0.573007	7.50368e-06	0.0858714	16.832
rs145459465	-27.421	0.0028198	5.54962	2.94917e-07	0.573007	7.50368e-06	0.0858714	16.832
rs140445629	-27.421	0.0028198	5.54962	2.94917e-07	0.573007	7.50368e-06	0.0858714	16.832
rs150843568	-27.421	0.0028198	5.54962	2.94917e-07	0.573007	7.50368e-06	0.0858714	16.832
rs149680794	-27.421	0.0028198	5.54962	2.94917e-07	0.573007	7.50368e-06	0.0858714	16.832
rs189833152	-27.421	0.0028198	5.54962	2.94917e-07	0.573007	7.50368e-06	0.0858714	16.832
rs141178114	-27.421	0.0028198	5.54962	2.94917e-07	0.573007	7.50368e-06	0.0858714	16.832
rs6618401	-27.421	0.0028198	5.54962	2.94917e-07	0.573007	7.50368e-06	0.0858714	16.832
rs140401773	-27.421	0.0028198	5.54962	2.94917e-07	0.573007	7.50368e-06	0.0858714	16.832
rs143810495	-27.421	0.0028198	5.54962	2.94917e-07	0.573007	7.50368e-06	0.0858714	16.832
rs140705303	-27.421	0.0028198	5.54962	2.94917e-07	0.573007	7.50368e-06	0.0858714	16.832
rs188517633	-27.421	0.0028198	5.54962	2.94917e-07	0.573007	7.50368e-06	0.0858714	16.832
rs183548453	-27.421	0.0028198	5.54962	2.94917e-07	0.573007	7.50368e-06	0.0858714	16.832
rs141860625	-27.421	0.0028198	5.54962	2.94917e-07	0.573007	7.50368e-06	0.0858714	16.832
rs185380132	-27.421	0.0028198	5.54962	2.94917e-07	0.573007	7.50368e-06	0.0858714	16.832
rs6627569	-27.421	0.0028198	5.54962	2.94917e-07	0.573007	7.50368e-06	0.0858714	16.832
exm2208058	-27.421	0.0028198	5.54962	2.94917e-07	0.573007	7.50368e-06	0.0858714	16.832
X:154158896-CT	-27.421	0.0028198	5.54962	2.94917e-07	0.573007	7.50368e-06	0.0858714	16.832
rs202072531	-27.421	0.0028198	5.54962	2.94917e-07	0.573007	7.50368e-06	0.0858714	16.832
rs185644300	-27.4512	0.00282181	5.57791	3.03193e-07	0.568119	7.69076e-06	0.0857197	16.8878
rs79799102	-27.4512	0.00282181	5.57791	3.03193e-07	0.568119	7.69076e-06	0.0857197	16.8878
rs144060493	-27.4848	0.00282211	5.62301	3.10333e-07	0.563879	7.87629e-06	0.0840898	16.9839
rs144309472	-27.4525	0.0028225	5.59215	2.84243e-07	0.546605	7.53365e-06	0.0936862	16.923
JHU_15.86194021	-13.7249	0.00282522	2.7753	3.01509e-07	0.566868	7.79817e-06	0.0882607	16.8198
rs184262538	-27.4529	0.00282929	5.56782	2.7205e-07	0.563344	7.8124e-06	0.089206	16.8616
rs140544447	-27.4529	0.00282929	5.56782	2.7205e-07	0.563344	7.8124e-06	0.089206	16.8616
rs187411918	-27.4529	0.00282929	5.56782	2.7205e-07	0.563344	7.8124e-06	0.089206	16.8616
rs150590292	-27.4476	0.00283003	5.57614	3.04139e-07	0.573536	7.54673e-06	0.0844947	16.8852
JHU_2.168837266	-27.4401	0.00283016	5.54183	3.08363e-07	0.595495	7.43306e-06	0.0813265	16.8026
rs140282129	-27.4374	0.00283123	5.46715	3.22614e-07	0.582361	8.11187e-06	0.0887204	16.6152
rs146874325	-27.4374	0.00283123	5.46715	3.22614e-07	0.582361	8.11187e-06	0.0887204	16.6152
rs9552960	-27.4439	0.00283129	5.57197	3.00745e-07	0.564462	7.72151e-06	0.0874608	16.8766
rs145519578	-27.4381	0.00283189	5.57845	3.06564e-07	0.572104	7.72129e-06	0.0843217	16.8959
6:31931903-GGTGCGTCTGT-G	-27.4441	0.00283269	5.56373	2.89443e-07	0.558809	7.68787e-06	0.0909505	16.8558
rs137938953	-27.4474	0.00283276	5.53432	3.36533e-07	0.584477	7.4499e-06	0.0848552	16.7799
rs138900906	-27.4432	0.00283332	5.53767	2.90269e-07	0.559257	7.82243e-06	0.0928274	16.7906
rs142280536	-27.4471	0.00283562	5.56995	2.90179e-07	0.56999	7.58333e-06	0.086237	16.8699
rs78242545	-12.0918	0.00283586	1.31619	1.71324e-05	0.141055	NA	NA	9.81646
rs189330425	-27.4242	0.00283603	5.49595	3.08838e-07	0.570957	7.82448e-06	0.090811	16.6948
exm1285165	-27.4344	0.00283875	5.5274	3.06127e-07	0.568134	7.83657e-06	0.0895275	16.7691
rs143779931	-27.415	0.00283913	5.56031	3.06197e-07	0.5748	7.72999e-06	0.0846902	16.862
rs9357659	-27.4352	0.00284059	5.56678	3.00892e-07	0.563226	7.69746e-06	0.0884992	16.868
rs143089050	-27.4343	0.00284388	5.56296	2.93468e-07	0.564227	7.65781e-06	0.0891323	16.8589
rs144234757	-27.4343	0.00284388	5.56296	2.93468e-07	0.564227	7.65781e-06	0.0891323	16.8589
rs181280946	-27.4303	0.00284438	5.55768	3.03177e-07	0.565101	7.70172e-06	0.0884935	16.8476
rs148681403	-27.4299	0.00284517	5.56557	3.0646e-07	0.577125	7.68516e-06	0.0840482	16.8677
rs79751779	-27.4323	0.00284556	5.56084	3.0101e-07	0.587918	6.98323e-06	0.0842476	16.8545
rs138017670	-27.4323	0.00284556	5.56084	3.0101e-07	0.587918	6.98323e-06	0.0842476	16.8545
rs144177570	-27.4323	0.00284556	5.56084	3.0101e-07	0.587918	6.98323e-06	0.0842476	16.8545
rs76377725	-27.4338	0.00284563	5.5604	3.20532e-07	0.549964	7.79386e-06	0.0935776	16.8526
rs117095238	-27.4119	0.0028488	5.58566	3.08416e-07	0.576185	7.82352e-06	0.0822441	16.9275
rs138707959	-27.4148	0.00285161	5.54754	2.9746e-07	0.606931	7.46505e-06	0.0781433	16.8299
rs189589610	-27.4213	0.00285249	5.55213	3.03461e-07	0.585552	7.61793e-06	0.0830095	16.8382
rs149181623	-27.4767	0.00285253	5.65504	2.46716e-07	0.516845	7.52212e-06	0.100506	17.0683
rs76476243	-27.4235	0.00285287	5.55306	3.05727e-07	0.57718	7.68779e-06	0.085037	16.8394
rs193284642	-27.4203	0.00285384	5.55769	3.06545e-07	0.57275	7.73439e-06	0.0858055	16.8527
rs149145717	-27.4203	0.00285384	5.55769	3.06545e-07	0.57275	7.73439e-06	0.0858055	16.8527
rs149633810	-27.4254	0.00285472	5.55395	2.96777e-07	0.572363	7.72042e-06	0.0865709	16.8407
rs117733613	-27.4254	0.00285472	5.55395	2.96777e-07	0.572363	7.72042e-06	0.0865709	16.8407
rs117008532	-27.4306	0.00285573	5.56198	2.7547e-07	0.572377	7.57415e-06	0.0863926	16.8583
rs190358530	-27.3885	0.00285659	5.48661	3.06086e-07	0.587393	7.73972e-06	0.0863508	16.6893
rs191689936	-27.3885	0.00285659	5.48661	3.06086e-07	0.587393	7.73972e-06	0.0863508	16.6893
rs138546182	-27.4314	0.00285744	5.56537	2.70129e-07	0.572492	7.42827e-06	0.0862764	16.8664
rs76563030	-27.4314	0.00285744	5.56537	2.70129e-07	0.572492	7.42827e-06	0.0862764	16.8664
rs76840110	-27.4209	0.00285811	5.54914	2.92395e-07	0.575595	7.43912e-06	0.0878501	16.8309
rs141667156	-27.4209	0.00285811	5.54914	2.92395e-07	0.575595	7.43912e-06	0.0878501	16.8309
rs77052817	-27.4208	0.00285815	5.54942	3.04442e-07	0.573826	7.71539e-06	0.086342	16.8316
9:137727015-AG	-27.4201	0.00285852	5.54419	3.05998e-07	0.57837	7.58913e-06	0.086043	16.8187
rs142994202	-27.4206	0.00286022	5.53173	3.09959e-07	0.574225	7.91862e-06	0.0864554	16.7871
rs149792927	-27.4149	0.00286098	5.47213	3.27482e-07	0.583102	8.21084e-06	0.0877137	16.6392
rs148857836	-27.4149	0.00286098	5.47213	3.27482e-07	0.583102	8.21084e-06	0.0877137	16.6392
rs77181643	-27.2795	0.0028613	5.40777	2.94909e-07	0.564029	7.79309e-06	0.100344	16.544
rs151029908	-27.4165	0.00286298	5.54515	3.05969e-07	0.572094	7.40984e-06	0.0880626	16.823
rs74786940	-27.4168	0.00286298	5.54542	3.04407e-07	0.573708	7.627e-06	0.0867022	16.8235
rs145190161	-27.4167	0.00286306	5.54594	2.96666e-07	0.575804	7.81007e-06	0.0862163	16.8249
rs145293964	-27.4167	0.00286306	5.54594	2.96666e-07	0.575804	7.81007e-06	0.0862163	16.8249
rs117995249	-27.4129	0.00286541	5.5395	3.03299e-07	0.577369	7.72374e-06	0.0859616	16.8106
rs149212121	-27.4129	0.00286541	5.5395	3.03299e-07	0.577369	7.72374e-06	0.0859616	16.8106
rs147866708	-27.4129	0.00286541	5.5395	3.03299e-07	0.577369	7.72374e-06	0.0859616	16.8106
rs150527599	-27.4083	0.00286887	5.5028	3.12391e-07	0.579302	7.89531e-06	0.0874271	16.7202
rs79045159	-27.3968	0.00286895	5.50831	2.99961e-07	0.603956	7.6357e-06	0.0809546	16.74
rs185601586	-27.4046	0.00287287	5.53926	2.94866e-07	0.584932	7.71452e-06	0.0842894	16.8142
rs186440097	-27.3931	0.00287315	5.54315	3.0609e-07	0.571601	7.69158e-06	0.0872665	16.8299
rs138444643	-13.6965	0.00287315	2.77157	3.0609e-07	0.571601	7.69158e-06	0.0872665	16.8299
rs139197501	-27.4029	0.00287339	5.53848	3.06045e-07	0.570219	7.58877e-06	0.088485	16.8131
rs17117044	-27.4038	0.00287368	5.53446	3.05375e-07	0.572396	7.60259e-06	0.0880414	16.8025
11:89884417-A-G	-27.4038	0.00287368	5.53446	3.05375e-07	0.572396	7.60259e-06	0.0880414	16.8025
rs78800023	-27.3588	0.00287682	5.49124	3.02758e-07	0.59464	7.71959e-06	0.0838135	16.7161
rs145636984	-27.398	0.00287822	5.52948	3.05501e-07	0.571248	7.57338e-06	0.0888526	16.7929
rs59735373	-27.398	0.00287822	5.52948	3.05501e-07	0.571248	7.57338e-06	0.0888526	16.7929
rs191240394	-27.3846	0.00287904	5.56927	3.06739e-07	0.580298	7.88109e-06	0.0822792	16.9002
rs144818111	-27.4333	0.00288212	5.56657	3.08549e-07	0.572284	7.91956e-06	0.0865078	16.8685
rs117426093	-27.3569	0.00288236	5.48729	3.05935e-07	0.561977	7.58423e-06	0.0947187	16.707
rs147493050	-27.4451	0.00288373	5.5907	3.26021e-07	0.576094	7.89934e-06	0.0834943	16.9232
rs79254221	-27.3905	0.00288451	5.51722	3.05244e-07	0.571942	7.56785e-06	0.0895469	16.7657
exm1915843	-27.3905	0.00288451	5.51722	3.05244e-07	0.571942	7.56785e-06	0.0895469	16.7657
rs79831636	-13.6982	0.00288512	2.76187	2.941e-07	0.579065	7.62337e-06	0.0867017	16.7793
rs151185949	-27.3985	0.00288819	5.55337	3.00432e-07	0.572222	6.83473e-06	0.0884405	16.853
rs117919724	-27.3714	0.00288882	5.49759	3.01645e-07	0.591033	7.71923e-06	0.0847796	16.7258
exm1936972	-27.3936	0.00289026	5.53839	2.80435e-07	0.580295	7.73591e-06	0.0856476	16.8177
rs80232192	-27.3135	0.00289301	5.43584	3.03773e-07	0.58652	7.66985e-06	0.0901322	16.5983
rs74338575	-27.3755	0.00289458	5.55671	3.0215e-07	0.585417	7.96502e-06	0.0818672	16.8732
rs184854761	-27.3785	0.00289772	5.5208	3.06568e-07	0.559043	6.96022e-06	0.0956207	16.7809
rs76593329	-27.4193	0.00289799	5.54371	3.16821e-07	0.579257	7.81216e-06	0.0864242	16.818
rs138881320	-27.3956	0.00289834	5.52823	3.67247e-07	0.57193	8.66215e-06	0.0861907	16.791
rs145539545	-27.3956	0.00289834	5.52823	3.67247e-07	0.57193	8.66215e-06	0.0861907	16.791
rs151251988	-27.3651	0.0028988	5.4933	3.0607e-07	0.556652	7.34659e-06	0.0972149	16.7181
rs193223899	-27.3651	0.0028988	5.4933	3.0607e-07	0.556652	7.34659e-06	0.0972149	16.7181
rs138930009	-27.3575	0.00290049	5.48594	3.05672e-07	0.564923	7.51174e-06	0.0942939	16.7033
rs142173222	-27.3575	0.00290049	5.48594	3.05672e-07	0.564923	7.51174e-06	0.0942939	16.7033
rs75164447	-27.3696	0.00290234	5.50794	2.96916e-07	0.587729	7.70196e-06	0.0852381	16.7529
rs141074268	-27.3696	0.00290234	5.50794	2.96916e-07	0.587729	7.70196e-06	0.0852381	16.7529
rs190461801	-27.3696	0.00290234	5.50794	2.96916e-07	0.587729	7.70196e-06	0.0852381	16.7529
rs148340465	-27.4092	0.00290465	5.54067	3.11863e-07	0.58587	7.04185e-06	0.0872729	16.8154
rs117504356	-27.362	0.00290476	5.49455	2.91447e-07	0.605125	7.71439e-06	0.0814979	16.7228
rs145290239	-27.362	0.00290476	5.49455	2.91447e-07	0.605125	7.71439e-06	0.0814979	16.7228
rs146212090	-27.3749	0.00290513	5.504	2.65124e-07	0.603664	7.66309e-06	0.082844	16.7402
rs184509108	-27.4009	0.00290532	5.49304	3.18155e-07	0.59832	7.94704e-06	0.0837845	16.6993
rs149897285	-27.4065	0.00290683	5.53725	3.12605e-07	0.584074	7.90969e-06	0.0848204	16.8082
rs141044095	-27.3645	0.00290775	5.44386	3.09088e-07	0.575645	7.62691e-06	0.0937039	16.5929
rs143245799	-27.3975	0.00290966	5.60725	3.06034e-07	0.5715	7.47167e-06	0.0836295	16.9892
rs138286645	-27.4111	0.00291042	5.53925	2.95249e-07	0.579548	7.85552e-06	0.0864902	16.8109
rs117065322	-27.47	0.00291182	5.61786	3.10606e-07	0.540094	8.22349e-06	0.0957226	16.9786
rs118011245	-27.357	0.0029123	5.50363	2.80709e-07	0.613335	7.7084e-06	0.0792629	16.7484
rs78809440	-27.357	0.0029123	5.50363	2.80709e-07	0.613335	7.7084e-06	0.0792629	16.7484
rs149663361	-13.6243	0.00291261	2.7924	3.06796e-07	0.583511	7.87407e-06	0.0786386	17.0095
rs139420309	-27.3681	0.00291288	5.51848	2.79153e-07	0.588972	7.73146e-06	0.0845919	16.7803
rs118048586	-27.3533	0.00291596	5.52557	3.0297e-07	0.574351	7.58311e-06	0.088042	16.8059
rs149849058	-27.3662	0.00292028	5.53792	2.91669e-07	0.575106	7.19801e-06	0.0878866	16.8305
rs141748880	-27.3662	0.00292028	5.53792	2.91669e-07	0.575106	7.19801e-06	0.0878866	16.8305
rs117813183	-27.3425	0.0029215	5.46732	2.93919e-07	0.601964	7.71542e-06	0.0840091	16.6637
rs184677450	-27.3425	0.0029215	5.46732	2.93919e-07	0.601964	7.71542e-06	0.0840091	16.6637
rs75444320	-27.3149	0.00292407	5.51483	2.99179e-07	0.59447	7.75741e-06	0.0821471	16.7983
rs186771623	-27.3106	0.00292559	5.50602	3.02871e-07	0.578808	7.64756e-06	0.0875461	16.7781
rs80169186	-27.3423	0.00292671	5.47308	3.02726e-07	0.572658	7.40256e-06	0.0930284	16.6784
rs138318659	-27.2886	0.00293137	5.31832	3.09477e-07	0.55719	7.49264e-06	0.111142	16.3104
rs80320387	-27.3321	0.0029329	5.5082	2.93852e-07	0.592223	7.72925e-06	0.0838129	16.7727
rs143857932	-27.3893	0.00293431	5.53381	2.86316e-07	0.582709	7.95932e-06	0.085959	16.8083
rs138583848	-27.2653	0.00293514	5.39926	2.89268e-07	0.654696	7.71433e-06	0.073945	16.5294
rs117907750	-27.3012	0.00293841	5.62088	3.05158e-07	0.61275	8.66155e-06	0.0687548	17.0733
rs141297824	-27.3477	0.00293856	5.4749	2.6766e-07	0.593744	7.55271e-06	0.0863018	16.6802
rs78582803	-27.3614	0.00294558	5.47524	3.0194e-07	0.651586	7.9484e-06	0.0718999	16.6742
rs75316614	-27.3369	0.00294774	5.49131	2.39507e-07	0.611964	7.81709e-06	0.0816615	16.7274
rs189134172	-27.3186	0.00295161	5.39118	3.04358e-07	0.583112	7.51355e-06	0.095531	16.4818
rs12226869	-27.3225	0.00295467	5.59465	3.03705e-07	0.614943	8.4318e-06	0.0713221	16.9962
rs145948312	-27.352	0.00295702	5.47922	3.0692e-07	0.592948	7.83645e-06	0.0865907	16.6891
rs117970803	-27.3148	0.00295711	5.49413	3.0113e-07	0.568345	7.14348e-06	0.0934478	16.7458
rs75249371	-27.337	0.00295961	5.4573	2.91867e-07	0.612922	7.72296e-06	0.0821972	16.641
rs75909171	-27.3524	0.00296251	5.49537	3.02314e-07	0.581289	7.72616e-06	0.0889386	16.7298
rs192541750	-27.2948	0.00296301	5.42861	2.93832e-07	0.596977	7.59316e-06	0.0883295	16.5894
rs76861335	-27.266	0.00296437	5.53755	2.77934e-07	0.508982	6.4887e-06	0.113494	16.8809
rs74758029	-27.1722	0.00296551	5.65022	2.83793e-07	0.504056	7.66774e-06	0.103145	17.2145
rs141906400	-27.3027	0.0029657	5.40739	2.94049e-07	0.594506	7.54989e-06	0.0907117	16.5313
rs117876812	-27.3027	0.0029657	5.40739	2.94049e-07	0.594506	7.54989e-06	0.0907117	16.5313
rs376259144	-13.6569	0.00296674	2.72227	2.75184e-07	0.591009	7.74332e-06	0.0916631	16.6204
rs74469315	-27.3052	0.00296704	5.48139	2.96221e-07	0.575696	7.24035e-06	0.0917854	16.7184
8:71778836-T-A	-27.3052	0.00296704	5.48139	2.96221e-07	0.575696	7.24035e-06	0.0917854	16.7184
rs188502660	-27.3052	0.00296704	5.48139	2.96221e-07	0.575696	7.24035e-06	0.0917854	16.7184
rs150802560	-27.3498	0.00296947	5.50649	2.64736e-07	0.57177	7.43873e-06	0.0923736	16.7593
rs183614634	-27.3227	0.00296949	5.51367	3.09616e-07	0.591601	7.87874e-06	0.0841535	16.7913
rs184723631	-27.3046	0.00297526	5.62432	3.11535e-07	0.612459	8.89347e-06	0.0691723	17.0802
rs78428342	-27.2615	0.00297949	5.39544	2.98645e-07	0.655301	7.84122e-06	0.0746835	16.5215
imm_2_181688924	-27.2862	0.00298986	5.32857	3.15886e-07	0.597574	7.7502e-06	0.0960391	16.3379
rs186502932	-27.3364	0.00299454	5.45558	3.14539e-07	0.604735	7.85724e-06	0.0852716	16.6369
rs147572720	-27.3157	0.00299521	5.40746	3.52751e-07	0.592059	7.82008e-06	0.0930782	16.5248
rs117118882	-27.1516	0.00299536	5.48588	3.01014e-07	0.597541	9.0548e-06	0.0815442	16.8085
rs145916426	-27.3175	0.00299658	5.43675	3.1146e-07	0.611831	8.02929e-06	0.0851522	16.5986
exm1670139	-27.0028	0.00299701	5.14686	3.02932e-07	0.545209	7.19693e-06	0.1299	16.0091
rs78343152	-27.0028	0.00299701	5.14686	3.02932e-07	0.545209	7.19693e-06	0.1299	16.0091
rs140651475	-27.2661	0.00301582	5.47131	3.13556e-07	0.572603	7.62209e-06	0.0934404	16.7127
rs78799470	-10.7505	0.00302034	1.74987	2.22261e-05	0.0269921	NA	NA	13.9986
rs77181098	-27.2296	0.00303226	5.41946	2.68269e-07	0.625443	7.67854e-06	0.0812228	16.5991
rs79168666	-27.2296	0.00303226	5.41946	2.68269e-07	0.625443	7.67854e-06	0.0812228	16.5991
rs142491888	-27.2296	0.00303226	5.41946	2.68269e-07	0.625443	7.67854e-06	0.0812228	16.5991
rs117041828	-11.6033	0.00305649	1.49012	2.37956e-06	0.116992	NA	NA	11.3807
rs147001784	-27.2602	0.00306106	5.44625	2.98675e-07	0.569262	6.71141e-06	0.0992988	16.6519
rs181173940	-27.1731	0.00308004	5.33589	2.80526e-07	0.608529	7.30756e-06	0.0924204	16.4136
rs76274743	-27.1731	0.00308004	5.33589	2.80526e-07	0.608529	7.30756e-06	0.0924204	16.4136
rs117599468	-27.1734	0.00308654	5.50278	2.96735e-07	0.577421	7.40227e-06	0.0890253	16.8403
rs2234322	-27.2003	0.00310571	5.26741	2.98606e-07	0.58565	7.16427e-06	0.106341	16.2235
rs11568551	-27.1724	0.0031236	5.39362	2.6556e-07	0.582519	6.03347e-06	0.0994493	16.5621
rs74446112	-27.0125	0.0031263	5.41108	3.0706e-07	0.504407	6.71936e-06	0.124735	16.6887
rs145829984	-27.2071	0.003134	5.43024	2.87008e-07	0.602579	7.29083e-06	0.0910088	16.6381
exm246577	-27.1776	0.00313433	5.41907	2.56955e-07	0.57666	5.21433e-06	0.101716	16.6246
15:59230121-T-A	-27.1776	0.00313433	5.41907	2.56955e-07	0.57666	5.21433e-06	0.101716	16.6246
rs187692603	-27.1657	0.00314538	5.40394	2.75812e-07	0.584348	6.2196e-06	0.0981492	16.5919
rs146026972	-27.0511	0.00315129	5.23772	2.7063e-07	0.579097	6.66878e-06	0.112542	16.2214
rs76077068	-27.1585	0.00315477	5.44414	2.37974e-07	0.591758	6.07364e-06	0.09277	16.6985
rs11225225	-15.6659	0.00317531	1.93771	2.70931e-06	0.128997	NA	NA	11.0075
rs190740770	-27.0652	0.00318215	5.21918	2.72515e-07	0.704451	7.1477e-06	0.0767279	16.1662
6:154616705-G-A	-27.1403	0.00324675	5.58023	3.18378e-07	0.558978	6.29765e-06	0.0935558	17.0542
rs76026507	-27.0082	0.00325336	5.39961	2.62279e-07	0.616621	7.35166e-06	0.085355	16.6614
rs75311832	-27.0082	0.00325336	5.39961	2.62279e-07	0.616621	7.35166e-06	0.085355	16.6614
rs117331187	-13.5157	0.00326116	2.56403	3.046e-07	0.623091	7.55165e-06	0.10581	15.9457
rs372175160	-27.089	0.00329328	5.5452	3.33388e-07	0.578633	6.23977e-06	0.0900974	16.992
rs77097529	-26.9509	0.00329359	5.23039	2.39104e-07	0.743218	8.09891e-06	0.0648679	16.2529
rs190227271	-27.0094	0.00329489	5.39975	2.72317e-07	0.617898	7.50218e-06	0.0857833	16.6612
rs146414283	-26.9711	0.00334793	5.0944	2.56543e-07	0.587329	4.86389e-06	0.127511	15.8875
rs190410641	-26.9711	0.00334793	5.0944	2.56543e-07	0.587329	4.86389e-06	0.127511	15.8875
rs75181574	-10.9727	0.00336667	1.18649	2.14945e-05	0.146322	NA	NA	9.75791
rs77709331	-26.7041	0.00340719	5.12483	2.5628e-07	0.529339	6.011e-06	0.146763	16.1012
rs78445755	-26.8802	0.00344122	5.35796	2.08157e-07	0.668421	5.64909e-06	0.0776502	16.62
JHU_16.25942090	4.32008	0.00346457	0.0581367	4.13094e-05	0.851755	NA	NA	1.32786
rs145588077	-26.8965	0.00350901	5.04278	2.52832e-07	0.643798	7.0882e-06	0.106059	15.7886
rs77880877	-26.6644	0.00353122	5.77398	4.08439e-07	0.494403	8.54969e-06	0.0888137	17.7998
16:67218651-GA	-26.6644	0.00353122	5.77398	4.08439e-07	0.494403	8.54969e-06	0.0888137	17.7998
JHU_2.13310573	-26.9723	0.00353581	5.36248	3.16548e-07	0.672386	7.67829e-06	0.0777757	16.5842
JHU_7.139483812	-27.0379	0.00356921	5.23284	2.29362e-07	0.620373	4.78374e-06	0.111908	16.2154
rs146344264	-26.9843	0.00359528	6.17349	5.02676e-07	0.582372	1.14656e-05	0.0546841	18.6185
rs151296377	-26.7875	0.00361963	5.17121	1.82578e-07	0.621852	5.02689e-06	0.109638	16.1809
rs117343693	-12.2947	0.00363574	2.68356	5.27641e-09	0.499682	9.92171e-06	0.100436	17.9163
rs147297456	-26.4602	0.00381263	4.77674	1.6784e-07	0.791798	5.17441e-06	0.0869151	15.292
rs16886197	-7.38759	0.00392803	0.752834	5.29113e-05	0.157524	NA	NA	9.24809
rs148634388	-26.3613	0.00395801	4.76136	1.75873e-07	0.792948	6.69053e-06	0.0847044	15.2987
rs116054196	-26.4609	0.00398081	4.56975	6.1075e-07	0.656796	1.04306e-05	0.150226	14.7266
rs2238607	-13.0629	0.00443914	2.37082	1.90027e-07	0.851993	8.57186e-06	0.0709003	15.3613
rs149111244	-11.8038	0.00177968	2.46035	5.3193e-06	0.673503	1.19849e-05	0.0159571	17.2485
JHU_12.22206306	-11.0429	0.00583002	2.20205	6.5018e-06	0.02293	NA	NA	16.6256
rs2303301	-10.4899	0.00636653	1.97457	1.51704e-05	0.681679	2.79555e-05	0.0897585	15.8416
rs11007788	-9.29286	0.00638354	0.99133	4.43216e-05	0.166134	NA	NA	9.63936
rs186772375	-17.1258	0.00661913	1.8482	6.20414e-05	0.155754	NA	NA	9.7407
rs149579017	-17.0331	0.00689012	1.77525	6.3813e-05	0.171229	NA	NA	9.43861
rs117841114	-12.779	0.00721416	1.80451	6.30249e-07	0.136791	NA	NA	12.3737
rs77977293	-8.14659	0.00793931	1.02459	4.20672e-06	0.158389	NA	NA	11.1719
rs117451768	-14.3237	0.00802586	1.89337	2.3244e-06	0.147909	NA	NA	11.6752
rs78064785	-10.9323	0.0080646	2.0048	5.47953e-05	0.718346	4.34826e-05	0.0907588	15.4965
rs192574558	-9.97155	0.0082762	1.21637	8.74469e-06	0.158387	NA	NA	10.8722
rs75568989	-11.3414	0.00978377	1.74937	1.67393e-07	0.136271	NA	NA	13.3634
rs147464402	6.76092	0.0104314	0.122752	3.67603e-05	0.826947	NA	NA	1.78324
rs10502639	-7.93676	0.0105592	1.35039	5.60576e-05	0.0363222	NA	NA	14.5404
rs147318807	-13.6492	0.0110548	1.60681	3.71584e-05	0.161088	NA	NA	10.5323
rs12235282	-7.21872	0.0115677	0.792397	5.50066e-05	0.182054	NA	NA	9.89121
rs138256985	-13.509	0.0116829	1.52327	3.91403e-05	0.179243	NA	NA	10.1333
exm589507	-13.509	0.0116829	1.52327	3.91403e-05	0.179243	NA	NA	10.1333
12_9224893	-13.509	0.0116829	1.52327	3.91403e-05	0.179243	NA	NA	10.1333
exm982665	-13.509	0.0116829	1.52327	3.91403e-05	0.179243	NA	NA	10.1333
rs117623282	-8.75731	0.0118213	1.17124	3.09622e-06	0.159525	NA	NA	11.7967
rs117504358	-9.49133	0.0121714	1.26907	3.23294e-06	0.160588	NA	NA	11.7939
rs60735658	-11.9724	0.0122716	2.02843	4.94437e-05	0.0429353	NA	NA	14.4879
rs75920611	-9.52005	0.012571	1.40112	6.12439e-07	0.150423	NA	NA	12.8294
rs77329998	-6.84788	0.0130705	0.9528	1.80473e-06	0.158442	NA	NA	12.2143
rs141406900	-11.868	0.0135205	1.7147	9.63559e-07	0.155227	NA	NA	12.6242
rs117388798	-10.0728	0.0145762	1.19448	2.5504e-05	0.181248	NA	NA	10.6013
exm635609	-12.1211	0.0146191	1.57372	6.66583e-06	0.170706	NA	NA	11.4913
kgp13626350	-12.1211	0.0146191	1.57372	6.66583e-06	0.170706	NA	NA	11.4913
rs117641285	-15.3578	0.0150141	1.75256	4.45363e-05	0.186831	NA	NA	10.2427
rs76684925	-15.3578	0.0150141	1.75256	4.45363e-05	0.186831	NA	NA	10.2427
rs117775853	-13.5212	0.015138	2.99112	3.51408e-06	0.694903	6.58775e-06	0.0963659	18.1144
rs80184670	-12.3889	0.0159903	1.4335	3.99771e-05	0.187557	NA	NA	10.3708
exm493955	-6.0991	0.0161547	0.779027	9.84396e-06	0.176377	NA	NA	11.3262
rs143817988	-12.7855	0.0167696	1.48597	3.99579e-05	0.188834	NA	NA	10.4122
rs118072552	-15.0829	0.0168301	1.91472	1.85164e-05	0.16899	NA	NA	11.2646
rs74360751	-15.0794	0.0170168	1.86759	1.84976e-05	0.180365	NA	NA	11.0201
rs79854287	-15.1047	0.0170872	1.89805	1.81168e-05	0.174825	NA	NA	11.1632
rs74568217	-12.7626	0.0170972	1.7065	4.26158e-06	0.178651	NA	NA	11.794
rs117359330	-7.52795	0.0173629	0.929326	1.80302e-05	0.183127	NA	NA	10.9885
rs139152485	-15.0559	0.0173629	1.85865	1.80302e-05	0.183127	NA	NA	10.9885
rs141971215	-15.0559	0.0173629	1.85865	1.80302e-05	0.183127	NA	NA	10.9885
rs79071895	-15.0559	0.0173629	1.85865	1.80302e-05	0.183127	NA	NA	10.9885
rs77680190	-15.0559	0.0173629	1.85865	1.80302e-05	0.183127	NA	NA	10.9885
rs150265832	-15.0559	0.0173629	1.85865	1.80302e-05	0.183127	NA	NA	10.9885
rs77820953	-15.0559	0.0173629	1.85865	1.80302e-05	0.183127	NA	NA	10.9885
rs190962284	-15.0559	0.0173629	1.85865	1.80302e-05	0.183127	NA	NA	10.9885
rs79226484	-15.0559	0.0173629	1.85865	1.80302e-05	0.183127	NA	NA	10.9885
rs118134241	-15.0559	0.0173629	1.85865	1.80302e-05	0.183127	NA	NA	10.9885
rs139498222	-15.0559	0.0173629	1.85865	1.80302e-05	0.183127	NA	NA	10.9885
rs117478533	-11.3626	0.0178113	1.44645	1.18575e-05	0.180522	NA	NA	11.2925
exm896329	-9.90646	0.0181179	2.17737	5.89136e-06	0.708035	1.09347e-05	0.0964992	18.0189
newrs6483700	-9.90646	0.0181179	2.17737	5.89136e-06	0.708035	1.09347e-05	0.0964992	18.0189
rs144465232	-15.6922	0.0184474	2.53356	5.1462e-08	0.172988	NA	NA	13.901
rs79824759	-7.27324	0.0190274	1.0734	1.11611e-06	0.165769	NA	NA	12.8603
rs150441963	-15.6345	0.0192631	2.8181	3.17115e-08	0.135722	NA	NA	15.2721
rs148266665	-15.5907	0.0194288	2.79101	3.35122e-08	0.138286	NA	NA	15.1836
rs138151553	-15.2998	0.0198807	3.01311	1.94307e-05	0.0377947	NA	NA	16.4535
rs140177525	-15.5485	0.0201066	2.79037	2.92959e-08	0.141111	NA	NA	15.2156
rs183738646	-15.487	0.0203941	2.72619	3.27514e-08	0.147888	NA	NA	14.9682
rs75630745	-15.487	0.0203941	2.72619	3.27514e-08	0.147888	NA	NA	14.9682
rs138830854	-15.487	0.0203941	2.72619	3.27514e-08	0.147888	NA	NA	14.9682
rs80129241	-15.487	0.0203941	2.72619	3.27514e-08	0.147888	NA	NA	14.9682
rs117266172	-15.487	0.0203941	2.72619	3.27514e-08	0.147888	NA	NA	14.9682
rs141981986	-15.487	0.0203941	2.72619	3.27514e-08	0.147888	NA	NA	14.9682
rs74966657	-15.487	0.0203941	2.72619	3.27514e-08	0.147888	NA	NA	14.9682
rs138556683	-15.487	0.0203941	2.72619	3.27514e-08	0.147888	NA	NA	14.9682
rs148919436	-15.487	0.0203941	2.72619	3.27514e-08	0.147888	NA	NA	14.9682
rs77661219	-15.487	0.0203941	2.72619	3.27514e-08	0.147888	NA	NA	14.9682
rs79222143	-15.487	0.0203941	2.72619	3.27514e-08	0.147888	NA	NA	14.9682
rs78492838	-15.487	0.0203941	2.72619	3.27514e-08	0.147888	NA	NA	14.9682
rs76994284	-15.487	0.0203941	2.72619	3.27514e-08	0.147888	NA	NA	14.9682
rs149270252	-15.487	0.0203941	2.72619	3.27514e-08	0.147888	NA	NA	14.9682
rs79992884	-15.487	0.0203941	2.72619	3.27514e-08	0.147888	NA	NA	14.9682
rs76355380	-15.487	0.0203941	2.72619	3.27514e-08	0.147888	NA	NA	14.9682
rs74339197	-15.487	0.0203941	2.72619	3.27514e-08	0.147888	NA	NA	14.9682
rs138024882	-15.487	0.0203941	2.72619	3.27514e-08	0.147888	NA	NA	14.9682
rs146800096	-15.487	0.0203941	2.72619	3.27514e-08	0.147888	NA	NA	14.9682
rs769176	-15.487	0.0203941	2.72619	3.27514e-08	0.147888	NA	NA	14.9682
exm531072	-15.487	0.0203941	2.72619	3.27514e-08	0.147888	NA	NA	14.9682
rs139493145	-15.487	0.0203941	2.72619	3.27514e-08	0.147888	NA	NA	14.9682
rs76363034	-15.487	0.0203941	2.72619	3.27514e-08	0.147888	NA	NA	14.9682
rs78689860	-15.487	0.0203941	2.72619	3.27514e-08	0.147888	NA	NA	14.9682
rs149465635	-15.487	0.0203941	2.72619	3.27514e-08	0.147888	NA	NA	14.9682
rs117920771	-15.487	0.0203941	2.72619	3.27514e-08	0.147888	NA	NA	14.9682
rs61166031	-15.487	0.0203941	2.72619	3.27514e-08	0.147888	NA	NA	14.9682
rs117216080	-15.487	0.0203941	2.72619	3.27514e-08	0.147888	NA	NA	14.9682
rs116963687	-15.487	0.0203941	2.72619	3.27514e-08	0.147888	NA	NA	14.9682
rs151035986	-15.487	0.0203941	2.72619	3.27514e-08	0.147888	NA	NA	14.9682
9:79867234-AG	-15.487	0.0203941	2.72619	3.27514e-08	0.147888	NA	NA	14.9682
rs140335280	-15.487	0.0203941	2.72619	3.27514e-08	0.147888	NA	NA	14.9682
rs75101611	-15.487	0.0203941	2.72619	3.27514e-08	0.147888	NA	NA	14.9682
rs75170098	-15.487	0.0203941	2.72619	3.27514e-08	0.147888	NA	NA	14.9682
rs57798036	-15.487	0.0203941	2.72619	3.27514e-08	0.147888	NA	NA	14.9682
rs150205160	-15.487	0.0203941	2.72619	3.27514e-08	0.147888	NA	NA	14.9682
rs1996707	-15.487	0.0203941	2.72619	3.27514e-08	0.147888	NA	NA	14.9682
rs77162077	-15.487	0.0203941	2.72619	3.27514e-08	0.147888	NA	NA	14.9682
rs149621064	-15.487	0.0203941	2.72619	3.27514e-08	0.147888	NA	NA	14.9682
rs76347993	-15.487	0.0203941	2.72619	3.27514e-08	0.147888	NA	NA	14.9682
exm2219222	-15.487	0.0203941	2.72619	3.27514e-08	0.147888	NA	NA	14.9682
rs147172639	-15.487	0.0203941	2.72619	3.27514e-08	0.147888	NA	NA	14.9682
rs142160957	-15.487	0.0203941	2.72619	3.27514e-08	0.147888	NA	NA	14.9682
rs80305748	-15.487	0.0203941	2.72619	3.27514e-08	0.147888	NA	NA	14.9682
rs116953921	-15.487	0.0203941	2.72619	3.27514e-08	0.147888	NA	NA	14.9682
rs17088236	-15.487	0.0203941	2.72619	3.27514e-08	0.147888	NA	NA	14.9682
rs117536662	-15.487	0.0203941	2.72619	3.27514e-08	0.147888	NA	NA	14.9682
rs199659357	-15.487	0.0203941	2.72619	3.27514e-08	0.147888	NA	NA	14.9682
rs118071385	-15.487	0.0203941	2.72619	3.27514e-08	0.147888	NA	NA	14.9682
rs75113631	-15.487	0.0203941	2.72619	3.27514e-08	0.147888	NA	NA	14.9682
exm1190615	-15.487	0.0203941	2.72619	3.27514e-08	0.147888	NA	NA	14.9682
exm2226814	-15.487	0.0203941	2.72619	3.27514e-08	0.147888	NA	NA	14.9682
rs117775976	-15.487	0.0203941	2.72619	3.27514e-08	0.147888	NA	NA	14.9682
rs145830006	-15.487	0.0203941	2.72619	3.27514e-08	0.147888	NA	NA	14.9682
rs116886790	-15.487	0.0203941	2.72619	3.27514e-08	0.147888	NA	NA	14.9682
rs148784679	-15.487	0.0203941	2.72619	3.27514e-08	0.147888	NA	NA	14.9682
rs182225157	-15.487	0.0203941	2.72619	3.27514e-08	0.147888	NA	NA	14.9682
rs74713916	-15.487	0.0203941	2.72619	3.27514e-08	0.147888	NA	NA	14.9682
20:26128469-A-G	-15.487	0.0203941	2.72619	3.27514e-08	0.147888	NA	NA	14.9682
rs139761569	-15.487	0.0203941	2.72619	3.27514e-08	0.147888	NA	NA	14.9682
rs186422110	-15.487	0.0203941	2.72619	3.27514e-08	0.147888	NA	NA	14.9682
rs74266765	-15.4879	0.020569	2.72783	3.32443e-08	0.148578	NA	NA	14.9751
rs118009047	-15.4723	0.0206642	2.71938	3.40304e-08	0.149444	NA	NA	14.9485
rs117830285	-15.455	0.0208449	2.68491	3.16593e-08	0.155691	NA	NA	14.8011
rs117149531	-15.4437	0.0208933	2.75297	3.77137e-08	0.143223	NA	NA	15.129
rs77869797	-7.81082	0.0209846	1.01904	1.03538e-05	0.184169	NA	NA	11.5408
rs77725824	-6.58761	0.0210257	0.751281	6.82869e-05	0.199816	NA	NA	10.237
rs184704969	-15.0904	0.0212567	2.99145	2.35863e-05	0.0367421	NA	NA	16.544
rs150255920	-15.0395	0.0214643	2.93095	2.64955e-05	0.038886	NA	NA	16.3099
rs77163536	-15.0004	0.0217087	2.90998	2.60946e-05	0.0400487	NA	NA	16.2474
rs141668738	-15.0004	0.0217087	2.90998	2.60946e-05	0.0400487	NA	NA	16.2474
rs139590470	-15.0004	0.0217087	2.90998	2.60946e-05	0.0400487	NA	NA	16.2474
rs145199171	-15.0004	0.0217087	2.90998	2.60946e-05	0.0400487	NA	NA	16.2474
rs77857217	-15.0004	0.0217087	2.90998	2.60946e-05	0.0400487	NA	NA	16.2474
rs2300187	-15.0004	0.0217087	2.90998	2.60946e-05	0.0400487	NA	NA	16.2474
rs148166158	-15.0004	0.0217087	2.90998	2.60946e-05	0.0400487	NA	NA	16.2474
rs117389913	-15.0004	0.0217087	2.90998	2.60946e-05	0.0400487	NA	NA	16.2474
rs117131205	-15.0004	0.0217087	2.90998	2.60946e-05	0.0400487	NA	NA	16.2474
rs77821961	-15.0004	0.0217087	2.90998	2.60946e-05	0.0400487	NA	NA	16.2474
rs147548143	-15.0004	0.0217087	2.90998	2.60946e-05	0.0400487	NA	NA	16.2474
rs80274139	-15.0004	0.0217087	2.90998	2.60946e-05	0.0400487	NA	NA	16.2474
rs79663439	-15.0004	0.0217087	2.90998	2.60946e-05	0.0400487	NA	NA	16.2474
rs75116056	-15.0004	0.0217087	2.90998	2.60946e-05	0.0400487	NA	NA	16.2474
rs140008977	-15.0004	0.0217087	2.90998	2.60946e-05	0.0400487	NA	NA	16.2474
rs117392134	-15.0004	0.0217087	2.90998	2.60946e-05	0.0400487	NA	NA	16.2474
rs188005801	-15.0004	0.0217087	2.90998	2.60946e-05	0.0400487	NA	NA	16.2474
rs74937124	-15.0004	0.0217087	2.90998	2.60946e-05	0.0400487	NA	NA	16.2474
rs145667090	-15.0004	0.0217087	2.90998	2.60946e-05	0.0400487	NA	NA	16.2474
rs187898371	-15.0004	0.0217087	2.90998	2.60946e-05	0.0400487	NA	NA	16.2474
rs4146847	-15.0004	0.0217087	2.90998	2.60946e-05	0.0400487	NA	NA	16.2474
rs117939690	-15.0004	0.0217087	2.90998	2.60946e-05	0.0400487	NA	NA	16.2474
rs77766972	-15.0004	0.0217087	2.90998	2.60946e-05	0.0400487	NA	NA	16.2474
rs118160696	-15.0004	0.0217087	2.90998	2.60946e-05	0.0400487	NA	NA	16.2474
rs117229555	-15.0004	0.0217087	2.90998	2.60946e-05	0.0400487	NA	NA	16.2474
rs145873923	-15.0004	0.0217087	2.90998	2.60946e-05	0.0400487	NA	NA	16.2474
11:122991948-A-G	-15.0004	0.0217087	2.90998	2.60946e-05	0.0400487	NA	NA	16.2474
exm1701179	-15.0004	0.0217087	2.90998	2.60946e-05	0.0400487	NA	NA	16.2474
rs76282908	-15.0004	0.0217087	2.90998	2.60946e-05	0.0400487	NA	NA	16.2474
rs117238558	-15.0004	0.0217087	2.90998	2.60946e-05	0.0400487	NA	NA	16.2474
rs144299950	-15.0004	0.0217087	2.90998	2.60946e-05	0.0400487	NA	NA	16.2474
rs77706379	-15.0004	0.0217087	2.90998	2.60946e-05	0.0400487	NA	NA	16.2474
rs76309638	-15.0004	0.0217087	2.90998	2.60946e-05	0.0400487	NA	NA	16.2474
rs117255348	-15.0004	0.0217087	2.90998	2.60946e-05	0.0400487	NA	NA	16.2474
rs189390391	-15.0004	0.0217087	2.90998	2.60946e-05	0.0400487	NA	NA	16.2474
rs117193476	-15.0004	0.0217087	2.90998	2.60946e-05	0.0400487	NA	NA	16.2474
rs141443721	-15.0004	0.0217087	2.90998	2.60946e-05	0.0400487	NA	NA	16.2474
rs116973366	-15.0004	0.0217087	2.90998	2.60946e-05	0.0400487	NA	NA	16.2474
rs78053941	-15.0004	0.0217087	2.90998	2.60946e-05	0.0400487	NA	NA	16.2474
rs76231189	-15.0004	0.0217087	2.90998	2.60946e-05	0.0400487	NA	NA	16.2474
rs140263735	-15.0004	0.0217087	2.90998	2.60946e-05	0.0400487	NA	NA	16.2474
rs75893048	-15.0004	0.0217087	2.90998	2.60946e-05	0.0400487	NA	NA	16.2474
rs45502598	-15.0004	0.0217087	2.90998	2.60946e-05	0.0400487	NA	NA	16.2474
Variant17346	-15.0004	0.0217087	2.90998	2.60946e-05	0.0400487	NA	NA	16.2474
rs192685660	-15.0003	0.0218916	2.90995	2.67764e-05	0.0403213	NA	NA	16.2474
rs116915590	-14.9838	0.0219316	2.87746	2.67547e-05	0.0424383	NA	NA	16.1101
rs145455370	-14.9762	0.0219761	2.9328	2.71119e-05	0.0384735	NA	NA	16.3761
rs149187857	-14.9988	0.0220951	2.92072	2.64995e-05	0.0402488	NA	NA	16.2991
rs79646574	-11.2597	0.0221178	1.36901	3.12421e-05	0.194489	NA	NA	10.8404
seq-NOVEL-10894	8.25586	0.0222818	0.820546	3.93342e-05	0.283293	NA	NA	9.04043
seq-NOVEL-10913	8.25586	0.0222818	0.820546	3.93342e-05	0.283293	NA	NA	9.04043
seq-NOVEL-11008	8.26359	0.022348	0.817904	3.93748e-05	0.286144	NA	NA	9.00627
rs76952878	-14.904	0.022574	2.85717	2.71014e-05	0.0439402	NA	NA	16.0866
rs77074683	-8.94875	0.0239354	1.75972	2.5584e-05	0.0408341	NA	NA	16.433
rs73117728	3.2329	0.0239874	-0.379946	5.53135e-05	0.201721	NA	NA	10.5165
14:35874492-G-A	-14.1605	0.024594	1.68623	4.81791e-05	0.201255	NA	NA	10.6408
rs146144689	-11.9074	0.0267846	1.39195	6.92827e-05	0.206946	NA	NA	10.4663
rs79464764	-11.9074	0.0267846	1.39195	6.92827e-05	0.206946	NA	NA	10.4663
rs117374690	-11.9074	0.0267846	1.39195	6.92827e-05	0.206946	NA	NA	10.4663
rs117893655	-11.9074	0.0267846	1.39195	6.92827e-05	0.206946	NA	NA	10.4663
rs148459080	-11.8914	0.0272129	1.36784	6.75029e-05	0.216884	NA	NA	10.3161
Variant13446	-14.0031	0.0276623	1.81931	1.69759e-05	0.196273	NA	NA	11.4983
rs117117389	-14.4015	0.0282781	2.09782	3.08652e-06	0.183529	NA	NA	12.7146
rs76153727	-15.5016	0.0284659	3.93753	1.7359e-07	0.670162	3.80692e-06	0.103968	20.2557
exm1116762	-10.3003	0.0286359	1.48804	3.64999e-06	0.184404	NA	NA	12.623
rs77717647	-11.7991	0.0294117	1.93615	3.26177e-07	0.171902	NA	NA	14.0962
rs117394986	-14.3818	0.0295577	2.16029	2.53622e-06	0.17672	NA	NA	13.0594
rs145624823	-14.1747	0.0299641	2.05803	2.98405e-06	0.189652	NA	NA	12.6783
rs117507442	-14.3189	0.0299975	2.09577	2.90598e-06	0.186112	NA	NA	12.7677
rs10928005	-14.3189	0.0299975	2.09577	2.90598e-06	0.186112	NA	NA	12.7677
rs149155635	-14.3189	0.0299975	2.09577	2.90598e-06	0.186112	NA	NA	12.7677
rs149252357	-14.3189	0.0299975	2.09577	2.90598e-06	0.186112	NA	NA	12.7677
rs141091425	-14.3189	0.0299975	2.09577	2.90598e-06	0.186112	NA	NA	12.7677
rs191076459	-14.3189	0.0299975	2.09577	2.90598e-06	0.186112	NA	NA	12.7677
rs74858204	-14.3189	0.0299975	2.09577	2.90598e-06	0.186112	NA	NA	12.7677
rs147905017	-14.3189	0.0299975	2.09577	2.90598e-06	0.186112	NA	NA	12.7677
rs56769778	-14.3189	0.0299975	2.09577	2.90598e-06	0.186112	NA	NA	12.7677
rs75883103	-14.3189	0.0299975	2.09577	2.90598e-06	0.186112	NA	NA	12.7677
rs148287699	-14.3189	0.0299975	2.09577	2.90598e-06	0.186112	NA	NA	12.7677
rs141344030	-14.3189	0.0299975	2.09577	2.90598e-06	0.186112	NA	NA	12.7677
rs147129429	-14.3189	0.0299975	2.09577	2.90598e-06	0.186112	NA	NA	12.7677
rs139186768	-14.3189	0.0299975	2.09577	2.90598e-06	0.186112	NA	NA	12.7677
rs142930187	-14.3189	0.0299975	2.09577	2.90598e-06	0.186112	NA	NA	12.7677
rs141621468	-14.3189	0.0299975	2.09577	2.90598e-06	0.186112	NA	NA	12.7677
rs186973606	-14.3189	0.0299975	2.09577	2.90598e-06	0.186112	NA	NA	12.7677
exm432750	-14.3189	0.0299975	2.09577	2.90598e-06	0.186112	NA	NA	12.7677
exm2275787	-14.3189	0.0299975	2.09577	2.90598e-06	0.186112	NA	NA	12.7677
rs1546365	-14.3189	0.0299975	2.09577	2.90598e-06	0.186112	NA	NA	12.7677
rs149508718	-14.3189	0.0299975	2.09577	2.90598e-06	0.186112	NA	NA	12.7677
rs118191761	-14.3189	0.0299975	2.09577	2.90598e-06	0.186112	NA	NA	12.7677
rs140016939	-14.3189	0.0299975	2.09577	2.90598e-06	0.186112	NA	NA	12.7677
rs75540093	-14.3189	0.0299975	2.09577	2.90598e-06	0.186112	NA	NA	12.7677
rs117574223	-14.3189	0.0299975	2.09577	2.90598e-06	0.186112	NA	NA	12.7677
rs143791570	-14.3189	0.0299975	2.09577	2.90598e-06	0.186112	NA	NA	12.7677
rs74456609	-14.3189	0.0299975	2.09577	2.90598e-06	0.186112	NA	NA	12.7677
rs74700697	-14.3189	0.0299975	2.09577	2.90598e-06	0.186112	NA	NA	12.7677
rs117121824	-14.3189	0.0299975	2.09577	2.90598e-06	0.186112	NA	NA	12.7677
rs143488808	-14.3189	0.0299975	2.09577	2.90598e-06	0.186112	NA	NA	12.7677
rs117035959	-14.3189	0.0299975	2.09577	2.90598e-06	0.186112	NA	NA	12.7677
rs141299246	-14.3189	0.0299975	2.09577	2.90598e-06	0.186112	NA	NA	12.7677
rs78958026	-14.3189	0.0299975	2.09577	2.90598e-06	0.186112	NA	NA	12.7677
rs76985017	-14.3189	0.0299975	2.09577	2.90598e-06	0.186112	NA	NA	12.7677
rs75506459	-14.3189	0.0299975	2.09577	2.90598e-06	0.186112	NA	NA	12.7677
exm854478	-14.3189	0.0299975	2.09577	2.90598e-06	0.186112	NA	NA	12.7677
rs76584889	-14.3189	0.0299975	2.09577	2.90598e-06	0.186112	NA	NA	12.7677
rs150092293	-14.3189	0.0299975	2.09577	2.90598e-06	0.186112	NA	NA	12.7677
rs140449895	-14.3189	0.0299975	2.09577	2.90598e-06	0.186112	NA	NA	12.7677
rs117575493	-14.3189	0.0299975	2.09577	2.90598e-06	0.186112	NA	NA	12.7677
11:134013994-T-C	-14.3189	0.0299975	2.09577	2.90598e-06	0.186112	NA	NA	12.7677
rs117237153	-14.3189	0.0299975	2.09577	2.90598e-06	0.186112	NA	NA	12.7677
rs142243650	-14.3189	0.0299975	2.09577	2.90598e-06	0.186112	NA	NA	12.7677
rs141654271	-14.3189	0.0299975	2.09577	2.90598e-06	0.186112	NA	NA	12.7677
rs138809000	-14.3189	0.0299975	2.09577	2.90598e-06	0.186112	NA	NA	12.7677
rs139064552	-14.3189	0.0299975	2.09577	2.90598e-06	0.186112	NA	NA	12.7677
rs183051942	-14.3189	0.0299975	2.09577	2.90598e-06	0.186112	NA	NA	12.7677
rs146700527	-14.3189	0.0299975	2.09577	2.90598e-06	0.186112	NA	NA	12.7677
rs117554111	-14.3189	0.0299975	2.09577	2.90598e-06	0.186112	NA	NA	12.7677
rs140587832	-14.3189	0.0299975	2.09577	2.90598e-06	0.186112	NA	NA	12.7677
rs150079734	-14.3189	0.0299975	2.09577	2.90598e-06	0.186112	NA	NA	12.7677
rs77596967	-14.3189	0.0299975	2.09577	2.90598e-06	0.186112	NA	NA	12.7677
rs117250068	-14.3189	0.0299975	2.09577	2.90598e-06	0.186112	NA	NA	12.7677
exm1962323	-14.3189	0.0299975	2.09577	2.90598e-06	0.186112	NA	NA	12.7677
rs117861292	-14.3189	0.0299975	2.09577	2.90598e-06	0.186112	NA	NA	12.7677
rs141961637	-14.3189	0.0299975	2.09577	2.90598e-06	0.186112	NA	NA	12.7677
rs75759688	-14.3215	0.0301944	2.09639	2.99264e-06	0.186623	NA	NA	12.7689
rs150440331	-14.3201	0.0301997	2.09332	3.00123e-06	0.187182	NA	NA	12.7537
rs144663720	-14.2747	0.0306242	2.06363	2.95152e-06	0.193549	NA	NA	12.6306
rs78552844	-9.5184	0.0307243	1.3027	9.17985e-06	0.194945	NA	NA	12.0385
rs4704084	-14.29	0.0308583	2.06696	2.56035e-06	0.197212	NA	NA	12.6365
rs265062	1.44517	0.0312104	-0.315526	7.98016e-06	0.0408971	NA	NA	17.9205
rs144826967	-14.1308	0.0320325	1.95606	2.77778e-06	0.218133	NA	NA	12.1593
rs145993327	-14.1209	0.0325676	2.01909	2.44049e-06	0.207248	NA	NA	12.5099
JHU_4.94414619	-6.81691	0.0326242	0.837229	4.88946e-05	0.209972	NA	NA	10.9382
rs77450464	-4.89214	0.0326484	1.12662	1.96661e-05	0.766147	1.19294e-05	0.0997001	18.7185
rs74862201	-13.9519	0.032685	3.91286	2.47401e-08	0.659209	7.59331e-07	0.101493	21.9026
rs117753506	-13.9519	0.032685	3.91286	2.47401e-08	0.659209	7.59331e-07	0.101493	21.9026
rs79294247	-14.1024	0.0329115	1.89793	2.17102e-06	0.238989	NA	NA	11.8618
rs77729121	-8.16488	0.0338544	1.49801	3.93368e-08	0.165436	NA	NA	15.5027
JHU_1.64906837	-11.1252	0.0369667	2.7936	5.22404e-05	0.799987	2.0081e-06	0.0913995	20.0707
rs199537147	-11.1252	0.0369667	2.7936	5.22404e-05	0.799987	2.0081e-06	0.0913995	20.0707
rs114601390	4.15795	0.0374535	0.471138	4.17154e-05	0.264208	NA	NA	10.1778
rs140302483	-11.4698	0.0376559	2.66592	2.37216e-05	0.764528	1.45555e-05	0.10283	18.8594
rs150513086	-11.6534	0.0376843	2.14507	4.80042e-08	0.170269	NA	NA	15.5457
rs77030266	-11.6534	0.0376843	2.14507	4.80042e-08	0.170269	NA	NA	15.5457
rs141084923	-11.6534	0.0376843	2.14507	4.80042e-08	0.170269	NA	NA	15.5457
exm1530845	-11.6534	0.0376843	2.14507	4.80042e-08	0.170269	NA	NA	15.5457
rs79195248	-8.50933	0.0378272	1.27333	2.175e-06	0.203154	NA	NA	13.0161
rs117593981	-13.2493	0.0398258	4.16911	6.98428e-06	0.869409	1.23023e-08	0.0644743	23.935
rs74451259	-9.64862	0.0404418	1.42615	1.41551e-05	0.175974	NA	NA	12.8775
rs78983190	6.97821	0.0406648	0.256423	7.117e-06	0.744405	NA	NA	3.54438
rs17142541	-8.52485	0.0407625	1.3006	2.62903e-06	0.195866	NA	NA	13.237
rs74462168	-7.81032	0.0412967	1.29894	5.3814e-07	0.186609	NA	NA	14.2596
rs17066717	-10.9138	0.041663	1.46778	2.09871e-05	0.211221	NA	NA	11.8545
rs7559372	-2.51266	0.0425723	0.320004	4.71683e-05	0.218331	NA	NA	11.2969
rs80230566	-11.0788	0.0457205	1.60949	7.71082e-06	0.207187	NA	NA	12.6849
rs140059135	-11.0788	0.0457205	1.60949	7.71082e-06	0.207187	NA	NA	12.6849
rs138843033	-10.3932	0.0458868	2.92952	1.17061e-07	0.0382622	NA	NA	21.9889
rs144219664	-11.0989	0.0461347	1.59357	6.65169e-06	0.21836	NA	NA	12.5552
rs12634230	-3.3474	0.046202	-0.167615	1.98265e-05	0.649811	NA	NA	4.76854
rs79315193	-9.33923	0.0465603	1.1902	5.51193e-05	0.222644	NA	NA	11.3036
rs59390519	-12.3275	0.051452	1.57939	6.21014e-05	0.227082	NA	NA	11.3569
exm1076118	-7.24372	0.0525722	1.02117	1.67119e-05	0.217749	NA	NA	12.3555
rs75925935	-12.3279	0.0531011	2.62359	4.80838e-05	0.0499543	NA	NA	17.5473
rs145171801	-7.06693	0.0554027	0.930138	5.0103e-05	0.227986	NA	NA	11.631
rs779202	2.35306	0.0559112	-0.335426	1.61805e-05	0.219789	NA	NA	12.4764
rs17238963	3.48068	0.0560554	0.151721	1.43305e-05	0.70981	NA	NA	4.17689
rs143513017	-6.89781	0.0562487	2.18038	2.25021e-08	0.699455	1.9005e-07	0.102823	24.0178
rs79993170	-2.14514	0.00928481	0.506985	8.03303e-06	0.0195833	NA	NA	19.1162
rs7764825	-3.89629	0.0568058	0.530072	3.33236e-05	0.225727	NA	NA	11.9753
rs11632936	1.41099	0.059808	-0.314389	3.28655e-05	0.0504857	NA	NA	18.2215
rs145058104	-5.90203	0.0605742	1.28283	5.01771e-05	0.0515282	NA	NA	17.8546
JHU_2.182376106	-10.4383	0.060936	1.92271	1.87283e-07	0.195947	NA	NA	15.5546
rs3816520	-10.4383	0.060936	1.92271	1.87283e-07	0.195947	NA	NA	15.5546
rs78855405	-7.55567	0.0629342	1.3638	3.1941e-07	0.200116	NA	NA	15.2901
rs6136123	-6.69285	0.0642036	0.927196	3.37702e-05	0.230398	NA	NA	12.1679
rs80162035	-9.78429	0.0650565	1.56132	3.73464e-06	0.215781	NA	NA	13.7614
rs79718760	-9.4446	0.0668167	1.27301	5.41925e-05	0.235517	NA	NA	11.8777
rs117833638	-11.5802	0.0689167	1.68276	2.20966e-05	0.227928	NA	NA	12.6876
JHU_X.18371683	2.63786	0.0693619	0.128284	6.8301e-05	0.667116	NA	NA	4.63765
exm1564274	-8.66984	0.0693646	1.18462	4.89744e-05	0.236164	NA	NA	12.0211
rs75832857	-11.5347	0.0696157	1.67097	2.13135e-05	0.230163	NA	NA	12.6534
rs150918442	-11.5347	0.0696157	1.67097	2.13135e-05	0.230163	NA	NA	12.6534
rs78508335	-11.5347	0.0696157	1.67097	2.13135e-05	0.230163	NA	NA	12.6534
rs117256670	-11.5347	0.0696157	1.67097	2.13135e-05	0.230163	NA	NA	12.6534
rs145928716	-11.5347	0.0696157	1.67097	2.13135e-05	0.230163	NA	NA	12.6534
rs138364563	-11.5347	0.0696157	1.67097	2.13135e-05	0.230163	NA	NA	12.6534
rs144170167	-11.5347	0.0696157	1.67097	2.13135e-05	0.230163	NA	NA	12.6534
rs79750867	-11.5347	0.0696157	1.67097	2.13135e-05	0.230163	NA	NA	12.6534
imm_7_27130674	-11.5347	0.0696157	1.67097	2.13135e-05	0.230163	NA	NA	12.6534
rs3801318	-11.5347	0.0696157	1.67097	2.13135e-05	0.230163	NA	NA	12.6534
exm2246778	-11.5347	0.0696157	1.67097	2.13135e-05	0.230163	NA	NA	12.6534
rs142801226	-11.5347	0.0696157	1.67097	2.13135e-05	0.230163	NA	NA	12.6534
rs74610720	-11.5347	0.0696157	1.67097	2.13135e-05	0.230163	NA	NA	12.6534
rs75723071	-11.5347	0.0696157	1.67097	2.13135e-05	0.230163	NA	NA	12.6534
exm2232595	-11.5471	0.0696915	1.68274	2.15326e-05	0.227902	NA	NA	12.7193
rs75414475	-10.0273	0.0698829	1.35694	5.68521e-05	0.237596	NA	NA	11.9194
rs80258167	-11.5345	0.0699791	1.67259	2.18785e-05	0.230305	NA	NA	12.6643
JHU_21.35334397	-11.5463	0.0705803	1.72863	1.33262e-05	0.227425	NA	NA	13.0218
rs150099557	-11.5004	0.0706197	1.60146	2.18553e-05	0.250406	NA	NA	12.2232
rs117510630	-11.5233	0.0714728	1.86873	3.6922e-06	0.219932	NA	NA	13.9541
rs117639340	-7.41973	0.0722631	1.09863	1.6812e-05	0.229975	NA	NA	12.8972
rs75550255	-8.48101	0.0726803	1.27328	1.377e-05	0.228829	NA	NA	13.0536
rs183263163	-11.414	0.0750148	2.03419	6.50304e-07	0.214513	NA	NA	15.1261
rs74753849	-10.1194	0.0755004	3.3828	4.8243e-09	0.694912	1.79681e-07	0.115221	25.0536
rs13279582	1.88063	0.0767406	0.280858	5.81304e-06	0.25704	NA	NA	12.9937
rs74609736	-11.1808	0.0787451	1.54415	5.72272e-05	0.242295	NA	NA	12.1348
rs72656659	-9.45846	0.07907	1.7181	5.12436e-07	0.216168	NA	NA	15.3723
rs147691239	-11.122	0.0792507	1.68288	1.57773e-05	0.233155	NA	NA	13.1425
imm_10_49769526	-8.19767	0.080123	1.33771	4.69992e-06	0.225872	NA	NA	14.0289
rs75566108	-8.68108	0.0806993	1.32467	1.41788e-05	0.23332	NA	NA	13.2391
exm1037605	2.53637	0.0819447	-0.409804	5.82714e-06	0.228177	NA	NA	13.9097
imm_12_110478095	2.53637	0.0819447	-0.409804	5.82714e-06	0.228177	NA	NA	13.9097
imm_12_110485777	2.53637	0.0819447	-0.409804	5.82714e-06	0.228177	NA	NA	13.9097
rs9377521	-3.40711	0.0907974	0.481767	5.97148e-05	0.248371	NA	NA	12.3883
rs12635010	2.35398	0.0940865	-0.359227	2.20187e-05	0.242803	NA	NA	13.2399
JHU_3.80420492	2.35387	0.0945479	-0.359163	2.25924e-05	0.243527	NA	NA	13.2384
rs57748751	-6.15596	0.0962696	0.960416	1.68034e-05	0.24199	NA	NA	13.4959
rs74397151	-5.61342	0.0979132	0.803303	6.22596e-05	0.251826	NA	NA	12.5189
JHU_3.56847944	1.06728	0.0998405	0.170027	1.81226e-05	0.235411	NA	NA	13.7417
imm_12_110508066	2.4092	0.101881	-0.381127	7.39001e-06	0.262677	NA	NA	13.6589
rs140400073	10.2479	0.101957	0.600923	6.80901e-05	0.640688	NA	NA	5.53904
rs77173515	10.2479	0.101957	0.600923	6.80901e-05	0.640688	NA	NA	5.53904
rs4877985	3.26566	0.102072	0.561924	1.37173e-06	0.256749	NA	NA	14.6809
JHU_1.2462737	-7.38152	0.102381	-0.427304	5.85996e-05	0.648669	NA	NA	5.47207
rs191626545	-4.89576	0.103205	0.830851	5.29502e-06	0.23786	NA	NA	14.5086
rs144276013	5.09861	0.105058	0.305546	3.71849e-05	0.647772	NA	NA	5.65391
rs10819699	-1.12914	0.105374	-0.162431	5.40706e-05	0.264856	NA	NA	12.5763
rs79123459	-8.47604	0.105667	2.45695	2.42908e-06	0.0533389	NA	NA	22.4728
rs116866072	-6.69067	0.107248	1.15137	4.76258e-06	0.239024	NA	NA	14.682
JHU_1.39040775	-1.54209	0.107391	0.398882	2.21358e-05	0.0572775	NA	NA	20.5507
rs74693909	-8.49091	0.108049	2.49141	5.75557e-06	0.792388	8.13023e-06	0.118215	22.6856
[truncated: 434 more rows]

## Sheet: Singificant SNPs with overlap
SNP	Direct Effect	P-value of DE	Indirect effect	p-value of beta_k	p-value of alpha_k	p-value of beta_l	p-value of alpha_l	Percentage of Global effect explained by connectome
rs184384228	-27.832	0.0274422	5.88478	1.06941e-05	0.362919	1.06941e-05	0.0274422	17.4536
JHU_1.246357095	-2.14514	0.00928481	0.506985	1.40129e-05	0.376949	1.56685e-05	0.0206755	19.1162
rs138843033	-10.3932	0.0609583	2.92952	6.38029e-06	0.0422443	NA	NA	21.9889
